# Supplementary material for: Tumor evolution metrics predict recurrence beyond 10 years in locally advanced prostate cancer
Source: Nat Cancer. 2024 Jul 12;5(9):1334–51. doi: 10.1038/s43018-024-00787-0 (PMC11424488; doi:10.1038/s43018-024-00787-0)
Supplement: Supplementary file 4 — Statistical source data. [file 43018_2024_787_MOESM4_ESM.xlsx]

## Sheet: 2A
	FI-210	FI-131	FI-121	FI-244	FI-119	FI-080	FI-155	FD-003	FI-143	FI-147	FI-215	FI-132	FI-005	FI-012	FI-008	FI-152	FI-039	FI-158	FI-156	FI-052	FI-109	FI-023	FD-002	FI-233	FI-174	FI-045	FI-165	FI-114	FI-129	FI-055	FI-086	FI-082	FI-191	FI-202	FI-003	FI-222	FI-221	FI-011	FI-177	FI-146	FI-019	FI-122	FI-228	FI-013	FI-009	FI-160	FI-249	FI-028	FI-153
Samples	5	5	5	2	4	4	6	23	8	5	4	4	5	5	5	5	8	11	7	9	5	5	24	6	6	5	3	3	4	3	3	4	7	5	5	8	9	3	2	1	5	8	6	4	10	4	3	7	3
Gleason	5	5	5	5	5	5	5	4	5	5	5	5	4	5	5	4	5	5	5	5	5	5	2	2	2	4	5	3	5	5	5	5	5	5	3	5	5	4	4	4	5	5	5	5	4	5	4	3	3
Tstage	T2	T2	T2	T2	T2	T3	T3	T3	T3	T3	T3	T3	T3	T3	T2	T3	T3	T2	T2	T3	T3	T2	T2	T3	T3	T3	T2	T3	T3	T3	T1	T2	T3	T3	T1	T3	T3	T2	T2	T3	T3	T3	T2	T3	T3	T2	T3	T1	T2
Outcome	TRUE	TRUE	TRUE	TRUE	TRUE	FALSE	TRUE	FALSE	TRUE	TRUE	TRUE	TRUE	TRUE	TRUE	TRUE	FALSE	TRUE	TRUE	TRUE	TRUE	TRUE	TRUE	FALSE	TRUE	TRUE	TRUE	TRUE	TRUE	FALSE	FALSE	TRUE	FALSE	TRUE	TRUE	TRUE	TRUE	FALSE	TRUE	FALSE	TRUE	FALSE	TRUE	TRUE	TRUE	TRUE	FALSE	TRUE	FALSE	FALSE
TP53 (n=13)	1	1	1	1	1	1	1	0.5	0.5	-0.5	0.5	0.5	0.5	0	0	0	0	0	0	0	0	0	0	0	0	0	0	0	0	0	0	0	0	0	0	0	0	0	0	0	0	0	0	0	0	0	0	0	0
KMT2D (n=13)	0.5	0	0	0	0	0	0	0.5	0.5	0.5	0	0	0	1	0.5	0.5	0.5	0.5	0.5	-0.5	0.5	0.5	0	0	0	0	0	0	0	0	0	0	0	0	0	0	0	0	0	0	0	0	0	0	0	0	0	0	0
FOXA1 (n=11)	0	0	0	0	0	0	0	-0.5	-0.5	0	-1	0	0	0	0.5	0	0	0	0	0	0	0	0.5	0.5	0.5	-0.5	0.5	-0.5	0.5	0	0	0	0	0	0	0	0	0	0	0	0	0	0	0	0	0	0	0	0
SPOP (n=10)	0	0	0	0	0	0	0	0	0	0	0	0	0	0	0	1	-1	0.5	0	0	0	0	0.5	0	0	0	0	0	0	1	1	1	1	0.5	0.5	0	0	0	0	0	0	0	0	0	0	0	0	0	0
ATM (n=9)	0	0.5	0	0	0	0	0	0	0	0	0	0	0	0	0	0	0	0	0	0	0	0	0	1	0.5	-0.5	0	0	0	0	0	0	0	0.5	0	1	1	0.5	-0.5	0	0	0	0	0	0	0	0	0	0
ZFHX3 (n=9)	0	0	0	0	0	0	0	0	0	0	0	0	0	1	0	0	0	0	0.5	0	0	0	0	0	0	0	0.5	-0.5	0	0	0	0	0	0	0	0.5	0	0	0	1	0.5	0.5	0.5	0	0	0	0	0	0
KMT2C (n=9)	0	0	0.5	0	0	0	0	0.5	0	0	0	0	0	1	0	0.5	0	0	0	0	0	0	0	0	0	0	1	0	0	0	0	0	0	0	0	0	0	0	0	0	0	0	0	1	0.5	0.5	0.5	0	0
APC (n=6)	0	0	0	0	0	0	0	0	0	0	-0.5	0	0	0.5	0	0	0	0	0.5	0	0	0	0	0	0	0	0	0	0	0	0	0	0	0	0	0	0	0	0	0	0	0	0	0	0	0	0	-0.5	0.5
AKT1 (n=4)	0	0	0	0	0	0	0	0	0.5	0	0	0	0	0	0	0	0	0	0	0	0	0	0	0	0	0	0	0	0	0	0	0	0	0	0	0	0	0	0	0	0.5	0	0	0	0	0	0	0	0
CDKN1B (n=4)	0	0	0	0	0	0	0	0	0	0	0	0	0	-1	0	0	0	0	0	0	0	0	-2.5	-0.5	0	0	0	0	0	0	0	0	0	-0.5	0	0	0	0	0	0	0	0	0	0	0	0	0	0	0
AR (n=4)	0	0	0	0	0	0	0	0.5	0	0	0	0	0	0	0	0	0	0.5	0	0	0	0	0	0	0	0	0	0	0	0	0	0	0	0.5	0	0	0	0	0	0	0.5	0	0	0	0	0	0	0	0
CTNNB1 (n=4)	0	0	0	0	0	0	0	0	0	0	0	0.5	0	0	0	0	0	0	0	0	0	0	0	0	0	0	0	0	0	0	0	0	0	0	0	0	0	0	0	0	0	0	0	0	0	0	0	0.5	0
KDM6A (n=3)	0	0	0	0	0	0	0	0	0	0	0	0.5	0	0	0	0	0	0	0	0	0	0	-0.5	0	0	0	0	0	0	0	0	0	0	0	0	0	0	0	0	0	0	0	0	0	0	0	0	0	0.5
CHD1 (n=3)	0	0	0	0	0	0	0	0	0	0	0	0	0	-1	0	0	0	0	0	0	0	0	0	0	0	0	0	0	0	0	0	0	0	0.5	0	0	0	0.5	0	0	0	0	0	0	0	0	0	0	0
PIK3CA (n=3)	0	0	0	0	0	0	0	0.5	0	0	0	0.5	0	0.5	0	0	0	0	0	0	0	0	0	0	0	0	0	0	0	0	0	0	0	0	0	0	0	0	0	0	0	0	0	0	0	0	0	0	0
PTEN (n=2)	0	0	0	0	0	0	0	0	0	0	0	0	0	0	0	0	0	0	0	0	0	0	0	0	0	0	0	0	0	0	0	0	0	0	0	0	0	0	0	0	0	0	0	0	0	0	0	0	0
CDK12 (n=2)	1	0	0	0	0	0	0	0	0	0	0	0	0	0	0	0	0	0	0	0	0	0	0	0	0	0	0	0	0	0	0	0	0	0	0	0	0	0	0	0	0	0	0	0	0.5	0	0	0	0
IDH1 (n=2)	0	0	0	0	0	0	0	0	0	0	0	0	0	0	0	0	0	0	0	0	0	0	0	0	0	0	0	0	0	0	0	0	0	0	0	0	0	0	0	0	0	0.5	0	0	0	0	0	0	0
ASXL1 (n=2)	0	0	0	0	0	0	0	0	0	0	0	0	0	0	0	0	0	0	0	0	0	0	0	0	0	0	0	0	0	0	0	0	0	0	0	0	0	0	0	0	0	0	0.5	0	0	0.5	0	0	0
BRCA2 (n=2)	0	0	0	0	0	0	0	0	0	0	0	0	0	0	0	0	0	0	0	0	0	0	0	0	0	0	0	0	0	0	0	0	0	0	0	0	0	0	0	0	0	0	0	0	0	0	0	0	0
PIK3R1 (n=2)	0	0	0	0	0	0	0	0	0	0	0	0	0	0	0	0	0	0	0	0	0	0	0	0	0	0	0	0	0	0	0	0	0	0	0	0	0	0	0	0	0	0	0	0	0	0	0	0	0
RB1 (n=1)	0	0	0	0	0	0	0	0	0	0	0	0	0	0	0	0	0	0	0	0	0	0	0	0	0	0	0	0	0	0	0	0	0	0	0	0	0	0	0	0	0	0	0	0	0	-0.5	0	0	0
ARID1A (n=1)	0.5	0	0	0	0	0	0	0	0	0	0	0	0	0	0	0	0	0	0	0	0	0	0	0	0	0	0	0	0	0	0	0	0	0	0	0	0	0	0	0	0	0	0	0	0	0	0	0	0
ARID1B (n=1)	0	0	0	0	0	0	0	0	0.5	0	0	0	0	0	0	0	0	0	0	0	0	0	0	0	0	0	0	0	0	0	0	0	0	0	0	0	0	0	0	0	0	0	0	0	0	0	0	0	0
BRAF (n=1)	0	0	0	0	0	0	0	0	0	0	0.5	0	0	0	0	0	0	0	0	0	0	0	0	0	0	0	0	0	0	0	0	0	0	0	0	0	0	0	0	0	0	0	0	0	0	0	0	0	0
BRCA1 (n=1)	0	0	0	0	0	0	0	0	0	0	0	0	0	0	0	0	0	0	0	0	0	0	0	0	0.5	0	0	0	0	0	0	0	0	0	0	0	0	0	0	0	0	0	0	0	0	0	0	0	0
PALB2 (n=1)	0	0	0	0	0	0	0	0	0	0	0	0	0	0	0	0	0	0	0	0	0	0	0	0	0	0	0	0	0	0	0	0	0	0	0	0	0	0	0	0	0	0	0	0	0	0	0	0	0
[truncated: 65 more columns]

## Sheet: 2B
name	dnds estimate	cilow	cihigh	Type
Missense	1.03	0.695	1.53	All
Truncating	1.83	0.976	3.42	All
Missense	1.55	0.555	4.36	Clonal
Truncating	1.59	0.344	7.37	Clonal
Missense	0.995	0.642	1.54	Subclonal
Truncating	2.06	1.01	4.19	Subclonal

## Sheet: 2C-E
chr	start	end	clonal_loss	clonal_gain	intermediate_loss	intermediate_gain	tip_loss	tip_gain
1	1000001	1500000	7	0	5	2	19	3
1	1500001	2000000	7	0	5	2	19	3
1	2000001	2500000	7	0	5	2	19	3
1	3000001	3500000	7	0	5	2	19	3
1	3500001	4000000	7	0	5	2	19	3
1	4000001	4500000	7	0	5	2	19	3
1	4500001	5000000	7	0	5	2	19	3
1	5000001	5500000	7	0	5	2	20	3
1	5500001	6000000	7	0	5	2	20	3
1	6000001	6500000	7	0	5	2	20	2
1	6500001	7000000	7	0	5	2	20	2
1	7000001	7500000	7	0	5	2	20	2
1	7500001	8000000	7	0	5	2	19	2
1	8000001	8500000	6	0	4	2	7	3
1	8500001	9000000	6	0	4	2	7	3
1	9000001	9500000	6	0	4	2	7	3
1	9500001	10000000	5	0	4	2	7	3
1	10000001	10500000	5	0	4	2	7	3
1	10500001	11000000	5	0	4	3	7	3
1	11000001	11500000	4	0	4	2	7	2
1	11500001	12000000	4	0	4	2	7	2
1	12000001	12500000	4	0	4	2	7	2
1	13500001	14000000	4	0	4	2	7	2
1	14000001	14500000	4	0	4	2	7	2
1	14500001	15000000	4	0	4	2	7	2
1	15000001	15500000	4	0	4	2	7	2
1	15500001	16000000	4	0	4	2	7	2
1	16000001	16500000	4	0	4	2	7	2
1	17000001	17500000	4	0	4	2	8	2
1	17500001	18000000	4	0	4	2	8	2
1	18000001	18500000	4	0	4	2	8	2
1	18500001	19000000	4	1	4	2	7	3
1	19000001	19500000	4	1	4	2	7	3
1	19500001	20000000	4	1	5	2	7	4
1	20000001	20500000	4	1	5	2	6	4
1	20500001	21000000	4	1	5	2	7	4
1	21000001	21500000	4	1	5	2	7	4
1	21500001	22000000	4	1	5	2	7	4
1	22000001	22500000	4	1	5	2	7	4
1	22500001	23000000	4	1	5	2	8	4
1	23000001	23500000	4	1	5	2	8	4
1	23500001	24000000	4	1	5	2	8	4
1	24000001	24500000	3	1	5	2	8	4
1	24500001	25000000	3	1	4	2	8	3
1	25500001	26000000	3	1	4	2	8	3
1	26000001	26500000	3	1	4	2	8	3
1	26500001	27000000	3	1	4	2	8	3
1	27000001	27500000	3	1	4	2	8	3
1	27500001	28000000	3	1	4	2	8	3
1	28000001	28500000	3	1	4	2	8	3
1	28500001	29000000	4	0	4	2	10	2
1	29000001	29500000	4	0	4	2	11	2
1	29500001	30000000	4	0	4	2	11	2
1	30000001	30500000	4	0	3	2	11	2
1	30500001	31000000	4	0	3	3	11	2
1	31000001	31500000	3	0	3	2	9	2
1	31500001	32000000	3	0	3	2	9	2
1	32000001	32500000	3	0	3	2	9	2
1	32500001	33000000	3	0	3	2	9	2
1	33000001	33500000	3	0	3	2	9	2
1	33500001	34000000	3	0	3	2	9	2
1	34000001	34500000	4	0	3	2	10	3
1	34500001	35000000	4	0	3	2	10	3
1	35000001	35500000	4	0	3	2	9	3
1	35500001	36000000	4	0	3	2	9	3
1	36000001	36500000	4	0	3	2	9	3
1	36500001	37000000	4	0	3	2	9	3
1	37000001	37500000	4	0	3	2	9	3
1	37500001	38000000	3	0	3	2	9	2
1	38000001	38500000	3	0	3	2	9	2
1	38500001	39000000	3	0	3	2	9	2
1	39000001	39500000	3	0	3	2	8	2
1	39500001	40000000	3	0	3	2	7	2
1	40000001	40500000	3	0	3	2	7	2
1	40500001	41000000	3	0	3	2	7	2
1	41000001	41500000	3	0	3	2	7	2
1	41500001	42000000	3	0	3	2	7	2
1	42000001	42500000	3	0	3	2	7	2
1	42500001	43000000	3	0	3	2	7	2
1	43000001	43500000	3	0	4	2	7	2
1	43500001	44000000	3	0	4	2	7	2
1	44000001	44500000	3	0	4	2	7	2
1	44500001	45000000	3	0	4	2	7	2
1	45000001	45500000	3	0	4	2	7	2
1	45500001	46000000	3	0	4	2	7	2
1	46000001	46500000	3	0	5	2	7	2
1	46500001	47000000	3	0	5	2	8	2
1	47000001	47500000	3	0	5	2	8	2
1	47500001	48000000	3	0	5	2	8	2
1	48000001	48500000	3	0	5	2	8	2
1	48500001	49000000	3	0	5	2	8	2
1	49000001	49500000	3	0	5	2	8	2
1	49500001	50000000	3	0	5	2	8	2
1	50000001	50500000	4	0	5	2	8	3
1	50500001	51000000	4	0	5	2	9	2
1	51000001	51500000	4	0	5	2	8	2
1	51500001	52000000	4	0	5	2	8	2
1	52000001	52500000	4	0	6	2	7	3
1	52500001	53000000	4	0	6	2	7	3
1	53000001	53500000	4	0	5	2	7	3
1	53500001	54000000	4	0	6	2	7	3
1	54000001	54500000	4	0	6	2	7	3
1	54500001	55000000	4	0	6	2	8	3
1	55000001	55500000	3	0	6	2	7	3
1	55500001	56000000	3	0	6	2	7	3
1	56000001	56500000	3	0	6	2	7	3
1	56500001	57000000	3	0	6	2	7	3
1	57000001	57500000	3	0	6	2	7	3
1	57500001	58000000	3	0	6	2	7	3
1	58000001	58500000	3	0	6	2	7	3
1	58500001	59000000	3	0	6	2	7	3
1	59000001	59500000	3	0	6	2	9	3
1	59500001	60000000	3	0	7	2	8	3
1	60000001	60500000	4	0	7	2	7	4
1	60500001	61000000	4	0	7	2	7	4
1	61000001	61500000	4	0	7	2	7	4
1	61500001	62000000	4	0	7	2	7	3
1	62000001	62500000	4	0	8	2	7	2
1	62500001	63000000	4	0	8	2	7	2
1	63000001	63500000	4	0	8	2	9	2
1	63500001	64000000	5	0	9	2	9	2
1	64000001	64500000	5	0	9	2	9	2
1	64500001	65000000	6	0	8	3	9	2
1	65000001	65500000	6	0	8	3	9	2
1	65500001	66000000	6	0	7	3	8	2
1	66500001	67000000	6	0	5	3	8	2
1	67000001	67500000	6	0	6	3	8	2
1	67500001	68000000	6	0	6	3	8	2
1	68000001	68500000	6	0	6	3	8	2
1	68500001	69000000	6	0	6	3	8	2
1	69000001	69500000	6	0	6	3	8	2
1	69500001	70000000	6	0	7	3	9	2
1	70000001	70500000	5	0	7	2	9	2
1	70500001	71000000	5	0	7	2	9	2
1	71000001	71500000	7	0	8	2	10	2
1	71500001	72000000	8	0	8	2	10	2
1	72000001	72500000	8	0	9	2	11	2
1	72500001	73000000	8	0	9	2	12	2
1	73000001	73500000	8	0	9	2	12	2
1	73500001	74000000	8	0	9	2	12	2
1	74000001	74500000	7	0	8	2	12	2
1	74500001	75000000	7	0	8	3	14	2
1	75000001	75500000	7	0	8	3	15	2
1	75500001	76000000	8	0	8	3	16	3
1	76000001	76500000	8	0	9	3	15	3
1	76500001	77000000	8	0	9	3	15	3
1	77000001	77500000	8	0	10	3	15	3
1	77500001	78000000	8	0	10	3	16	3
1	78000001	78500000	8	0	11	3	17	4
1	78500001	79000000	8	0	11	3	17	4
1	79000001	79500000	8	0	12	3	17	4
1	79500001	80000000	8	0	12	3	17	4
1	80000001	80500000	8	0	11	2	16	3
1	80500001	81000000	8	0	11	2	16	3
1	81000001	81500000	7	0	11	2	15	3
1	81500001	82000000	7	0	11	2	14	3
1	82000001	82500000	7	0	11	2	13	3
1	82500001	83000000	6	0	11	3	13	3
1	83500001	84000000	6	0	11	3	13	3
1	84000001	84500000	6	0	11	3	13	3
1	84500001	85000000	6	0	11	3	12	3
1	85000001	85500000	6	0	11	3	13	3
1	85500001	86000000	6	0	11	3	13	4
1	86000001	86500000	6	0	11	3	13	4
1	86500001	87000000	6	0	11	3	13	4
1	87000001	87500000	6	0	11	3	12	4
1	87500001	88000000	5	0	11	3	12	4
1	88000001	88500000	5	0	11	3	12	4
1	88500001	89000000	5	0	11	3	12	5
1	89500001	90000000	5	0	11	3	12	5
1	90000001	90500000	5	0	12	3	13	5
1	90500001	91000000	5	0	12	3	13	5
1	91000001	91500000	5	0	12	3	13	5
1	91500001	92000000	5	0	12	3	13	5
1	92000001	92500000	6	0	12	3	12	5
1	92500001	93000000	7	0	12	3	12	6
1	93000001	93500000	7	0	12	3	12	6
1	93500001	94000000	7	0	12	3	12	6
1	94000001	94500000	7	0	12	3	11	6
1	94500001	95000000	7	0	12	3	12	6
1	95000001	95500000	7	0	12	3	14	6
1	95500001	96000000	7	0	13	3	14	6
1	96000001	96500000	7	0	13	3	14	6
1	96500001	97000000	7	0	13	3	13	6
1	97000001	97500000	7	0	13	3	13	6
1	97500001	98000000	7	0	13	3	13	6
1	98000001	98500000	7	0	13	3	13	6
1	98500001	99000000	7	0	12	3	12	6
1	99000001	99500000	7	0	11	3	13	6
1	99500001	100000000	7	0	11	3	13	6
1	100000001	100500000	7	0	11	3	13	6
1	101500001	102000000	7	0	11	3	13	6
1	102000001	102500000	7	0	11	3	13	6
1	102500001	103000000	7	0	11	3	13	6
1	103000001	103500000	7	0	11	3	13	6
1	104000001	104500000	7	0	11	3	13	6
1	104500001	105000000	7	0	9	3	13	6
1	105000001	105500000	7	0	10	3	13	6
1	105500001	106000000	7	0	10	3	14	6
1	106000001	106500000	7	0	10	3	14	6
1	106500001	107000000	7	2	10	3	14	6
1	107000001	107500000	7	2	9	3	14	5
1	107500001	108000000	7	2	9	3	14	5
1	108500001	109000000	7	2	8	4	14	5
1	109000001	109500000	7	2	8	4	14	5
1	109500001	110000000	7	2	8	5	14	6
1	110000001	110500000	7	2	8	5	14	6
1	110500001	111000000	7	2	7	5	14	6
1	111000001	111500000	7	2	6	5	14	6
1	111500001	112000000	7	2	6	5	14	6
1	112000001	112500000	7	2	6	5	14	6
1	112500001	113000000	6	3	5	6	14	7
1	113000001	113500000	6	3	6	7	14	8
1	113500001	114000000	5	3	5	6	11	7
1	114000001	114500000	5	3	5	6	10	7
1	114500001	115000000	4	3	5	6	10	7
1	115000001	115500000	4	3	5	6	9	7
1	115500001	116000000	4	3	5	6	9	7
1	116000001	116500000	4	3	5	6	9	7
1	116500001	117000000	4	3	5	6	10	7
1	117000001	117500000	3	3	5	6	10	7
1	117500001	118000000	3	3	5	6	10	7
1	118000001	118500000	3	3	5	6	9	7
1	118500001	119000000	3	3	5	6	9	7
1	119000001	119500000	3	3	5	6	9	8
1	119500001	120000000	3	3	5	7	9	8
1	147000001	147500000	2	7	2	11	10	13
1	147500001	148000000	2	7	2	11	9	13
1	150000001	150500000	0	7	2	11	5	15
1	150500001	151000000	0	7	2	11	5	15
1	151000001	151500000	0	7	2	11	5	15
1	151500001	152000000	0	7	2	11	5	14
1	152000001	152500000	0	7	2	12	6	14
1	152500001	153000000	0	7	2	12	6	14
1	153000001	153500000	0	7	2	12	6	14
1	153500001	154000000	0	7	2	13	6	14
1	154000001	154500000	0	7	2	13	6	14
1	154500001	155000000	0	7	2	13	6	14
1	155500001	156000000	1	6	3	14	6	13
1	156000001	156500000	1	5	3	13	6	13
1	156500001	157000000	1	5	3	12	7	11
1	157000001	157500000	1	5	4	11	11	11
1	157500001	158000000	2	5	3	11	11	11
1	158000001	158500000	2	5	3	11	11	11
1	158500001	159000000	2	5	3	11	11	11
1	159000001	159500000	2	5	3	11	10	11
1	159500001	160000000	2	5	3	11	10	11
1	160000001	160500000	2	7	3	10	8	10
1	161000001	161500000	2	7	3	10	8	10
1	162000001	162500000	2	7	3	10	8	10
1	162500001	163000000	2	7	3	10	8	10
1	163000001	163500000	2	7	3	10	8	10
1	163500001	164000000	2	7	3	10	8	10
1	164000001	164500000	2	7	3	10	8	10
1	164500001	165000000	2	7	3	10	8	10
1	165000001	165500000	2	7	3	10	8	10
1	165500001	166000000	2	7	3	10	8	10
1	166000001	166500000	2	7	4	10	8	10
1	166500001	167000000	2	7	4	10	8	10
1	167000001	167500000	2	7	4	10	7	10
1	167500001	168000000	2	7	4	10	7	10
1	168000001	168500000	1	7	5	10	7	10
1	168500001	169000000	1	7	5	10	7	10
1	169000001	169500000	1	7	5	10	7	10
1	169500001	170000000	1	7	5	10	7	10
1	170000001	170500000	1	7	6	10	7	10
1	170500001	171000000	1	7	6	10	7	10
1	171000001	171500000	1	7	5	10	6	11
1	171500001	172000000	1	7	5	10	6	11
1	172000001	172500000	1	7	5	10	6	11
1	172500001	173000000	1	7	5	10	6	11
1	173500001	174000000	1	7	5	10	7	11
1	174000001	174500000	1	7	5	10	7	11
1	174500001	175000000	1	7	5	10	7	11
1	175000001	175500000	1	7	5	10	7	11
1	175500001	176000000	1	7	5	10	7	11
1	176000001	176500000	1	7	5	10	8	10
1	176500001	177000000	1	7	5	10	8	10
1	177000001	177500000	1	7	5	10	9	10
1	177500001	178000000	1	7	6	10	8	10
1	178000001	178500000	1	7	6	10	8	10
1	178500001	179000000	1	7	6	10	7	11
1	179000001	179500000	1	8	5	10	7	11
1	179500001	180000000	1	8	5	10	7	11
1	180000001	180500000	1	8	5	10	7	11
1	180500001	181000000	1	8	5	10	7	11
1	181000001	181500000	1	8	5	10	7	11
1	181500001	182000000	1	8	5	10	8	11
1	182000001	182500000	1	8	4	10	8	11
1	182500001	183000000	1	8	4	10	7	11
1	183000001	183500000	1	8	4	10	5	10
1	183500001	184000000	1	8	3	9	5	11
1	184000001	184500000	1	8	3	9	5	12
1	184500001	185000000	1	8	3	9	4	12
1	185000001	185500000	1	8	4	9	4	12
1	185500001	186000000	1	8	4	9	4	12
1	186000001	186500000	1	8	4	9	4	12
1	186500001	187000000	1	8	4	9	4	12
1	187000001	187500000	1	8	4	9	4	12
1	187500001	188000000	1	8	3	9	4	12
1	188000001	188500000	1	8	3	9	4	12
1	188500001	189000000	1	8	3	9	4	13
1	189000001	189500000	0	8	3	9	4	13
1	189500001	190000000	0	7	3	9	4	13
1	190000001	190500000	0	7	4	8	4	12
1	190500001	191000000	0	7	4	8	4	11
1	191000001	191500000	0	7	4	8	4	11
1	191500001	192000000	0	7	4	8	4	11
1	192000001	192500000	0	7	4	8	5	12
1	192500001	193000000	0	7	3	8	5	11
1	193000001	193500000	0	7	3	8	5	11
1	193500001	194000000	0	7	3	8	5	11
1	194000001	194500000	0	7	3	8	5	11
1	194500001	195000000	0	7	3	8	5	11
1	195000001	195500000	0	7	3	8	5	11
1	195500001	196000000	0	7	3	9	5	11
1	196000001	196500000	0	7	3	9	4	11
1	197000001	197500000	0	8	3	9	4	11
1	197500001	198000000	0	8	3	9	4	11
1	198000001	198500000	0	8	3	9	4	11
1	199000001	199500000	0	8	3	9	4	11
1	199500001	200000000	0	8	3	9	4	11
1	200000001	200500000	0	8	3	9	4	11
1	200500001	201000000	0	9	4	9	5	11
1	201000001	201500000	0	10	4	9	6	11
1	201500001	202000000	0	10	4	9	6	11
1	202000001	202500000	0	10	4	9	6	11
1	202500001	203000000	0	11	4	9	6	11
1	203000001	203500000	0	11	4	9	6	11
1	203500001	204000000	0	11	4	9	6	11
1	204000001	204500000	0	11	4	9	6	11
1	204500001	205000000	0	10	4	9	6	11
1	205000001	205500000	0	10	4	9	6	11
1	205500001	206000000	0	10	4	9	6	11
1	206500001	207000000	0	10	4	9	6	10
1	207000001	207500000	0	10	4	9	6	9
1	207500001	208000000	0	9	3	9	6	9
1	208000001	208500000	0	9	3	9	7	9
1	208500001	209000000	1	9	5	10	8	8
1	209000001	209500000	1	9	5	10	8	8
1	209500001	210000000	1	9	5	10	8	8
1	210000001	210500000	1	9	5	10	8	8
1	210500001	211000000	1	9	4	9	8	8
1	211000001	211500000	1	9	4	9	8	8
1	211500001	212000000	1	9	4	9	8	8
1	212000001	212500000	1	9	4	9	8	8
1	212500001	213000000	1	9	4	9	8	8
1	213000001	213500000	1	9	4	9	8	8
1	213500001	214000000	1	7	4	9	8	8
1	214000001	214500000	1	7	4	9	8	8
1	214500001	215000000	1	7	4	9	8	8
1	215000001	215500000	1	7	4	9	8	8
1	215500001	216000000	1	7	5	9	8	8
1	216000001	216500000	1	7	5	9	8	8
1	216500001	217000000	1	7	5	9	8	8
1	217000001	217500000	1	7	6	9	8	9
1	217500001	218000000	1	7	6	9	8	9
1	218000001	218500000	1	7	6	9	8	9
1	218500001	219000000	1	7	6	9	7	9
1	219000001	219500000	1	7	6	9	7	9
1	219500001	220000000	1	7	6	9	7	8
1	220000001	220500000	1	7	6	9	6	9
1	220500001	221000000	2	7	6	9	6	10
1	221000001	221500000	2	7	6	9	6	9
1	221500001	222000000	2	7	6	9	6	9
1	222000001	222500000	2	7	6	9	7	9
1	222500001	223000000	4	6	6	9	6	9
1	223000001	223500000	4	6	6	9	6	9
1	224000001	224500000	4	6	6	8	6	9
1	224500001	225000000	4	6	6	8	6	9
1	225000001	225500000	4	6	6	8	6	9
1	225500001	226000000	4	6	6	8	6	9
1	226000001	226500000	4	6	6	8	6	9
1	226500001	227000000	4	6	6	8	6	9
1	227000001	227500000	4	6	6	8	6	9
1	227500001	228000000	4	6	6	8	6	9
1	228000001	228500000	4	6	6	8	6	9
1	229000001	229500000	4	6	6	8	6	9
1	229500001	230000000	4	6	6	8	6	9
1	230000001	230500000	4	6	6	8	6	9
1	230500001	231000000	4	6	6	8	6	9
1	231000001	231500000	4	6	6	8	6	9
1	231500001	232000000	5	6	6	8	7	9
1	232000001	232500000	5	6	6	8	7	9
1	232500001	233000000	5	6	6	8	7	9
1	233000001	233500000	5	6	6	8	7	9
1	233500001	234000000	5	6	6	8	7	9
1	234000001	234500000	5	6	6	9	7	9
1	234500001	235000000	4	6	7	9	7	11
1	235000001	235500000	4	6	7	9	8	11
1	235500001	236000000	4	6	6	9	8	10
1	236000001	236500000	4	6	6	9	11	8
1	236500001	237000000	5	6	8	10	14	11
1	237000001	237500000	5	6	7	9	15	10
1	237500001	238000000	5	6	7	9	17	9
1	238000001	238500000	5	6	7	9	17	9
1	238500001	239000000	5	6	7	9	17	9
1	239000001	239500000	5	6	7	10	17	8
1	239500001	240000000	5	6	7	10	17	8
1	240000001	240500000	5	6	7	9	17	8
1	240500001	241000000	5	6	6	8	16	8
1	241000001	241500000	4	7	6	8	16	8
1	241500001	242000000	4	7	6	8	16	8
1	242000001	242500000	4	7	6	8	16	8
1	242500001	243000000	4	7	6	8	16	8
1	243500001	244000000	3	7	5	9	17	10
1	244000001	244500000	3	7	5	9	17	10
1	244500001	245000000	3	7	5	9	17	10
1	245000001	245500000	3	7	5	9	17	10
1	245500001	246000000	3	7	5	9	17	10
1	246000001	246500000	3	7	5	9	17	10
1	246500001	247000000	3	7	5	9	17	10
1	247000001	247500000	3	7	5	9	17	10
1	247500001	248000000	3	7	5	9	17	10
1	248000001	248500000	3	7	5	9	17	10
2	1	500000	3	4	3	3	14	9
2	2000001	2500000	3	4	3	3	14	9
2	2500001	3000000	3	4	3	3	14	9
2	3000001	3500000	3	4	3	3	14	9
2	3500001	4000000	3	4	3	3	12	9
2	4000001	4500000	3	4	3	3	11	9
2	4500001	5000000	3	4	3	3	11	9
2	5000001	5500000	3	4	3	3	11	9
2	5500001	6000000	3	4	3	3	11	9
2	6000001	6500000	3	4	2	3	7	10
2	6500001	7000000	3	4	2	3	2	11
2	7000001	7500000	2	4	2	3	2	10
2	7500001	8000000	2	4	2	3	2	10
2	8000001	8500000	2	4	2	3	0	10
2	8500001	9000000	2	4	2	3	0	10
2	9000001	9500000	2	4	2	3	0	10
2	9500001	10000000	2	4	2	3	0	11
2	10000001	10500000	2	4	2	3	0	11
2	10500001	11000000	2	4	2	3	0	11
2	11000001	11500000	2	4	2	3	0	11
2	11500001	12000000	2	4	2	3	0	11
2	12000001	12500000	2	4	2	3	0	11
2	12500001	13000000	2	4	2	3	0	11
2	13000001	13500000	2	3	2	2	0	12
2	13500001	14000000	2	3	2	2	0	12
2	14000001	14500000	2	3	2	2	0	12
2	14500001	15000000	2	3	2	4	1	14
2	15000001	15500000	2	3	2	4	2	15
2	15500001	16000000	3	3	4	4	1	16
2	16000001	16500000	3	3	4	4	1	16
2	16500001	17000000	3	3	4	4	1	16
2	17000001	17500000	3	3	4	2	0	13
2	17500001	18000000	3	3	4	2	0	13
2	18000001	18500000	3	3	4	2	0	13
2	18500001	19000000	3	3	4	2	0	13
2	19000001	19500000	3	3	4	2	1	13
2	19500001	20000000	3	3	5	2	0	13
2	20000001	20500000	3	3	5	2	0	13
2	20500001	21000000	3	3	5	2	0	13
2	21000001	21500000	4	3	6	2	0	14
2	21500001	22000000	4	3	6	2	0	14
2	22000001	22500000	4	3	6	2	0	14
2	22500001	23000000	4	3	5	2	0	14
2	23000001	23500000	3	3	4	2	0	13
2	23500001	24000000	3	3	4	2	0	13
2	24000001	24500000	2	3	3	2	0	14
2	24500001	25000000	2	3	3	2	0	14
2	25000001	25500000	2	3	3	2	0	14
2	25500001	26000000	2	3	3	2	0	14
2	26000001	26500000	2	3	3	2	0	15
2	26500001	27000000	2	4	3	3	0	14
2	27000001	27500000	2	4	3	3	0	14
2	27500001	28000000	2	4	3	3	0	14
2	28000001	28500000	2	4	3	3	0	14
2	28500001	29000000	2	4	3	3	0	14
2	29000001	29500000	2	4	4	3	0	14
2	29500001	30000000	2	4	4	3	0	14
2	30000001	30500000	2	4	4	3	0	14
2	30500001	31000000	2	4	4	3	0	14
2	31000001	31500000	2	4	4	3	0	14
2	31500001	32000000	2	4	4	3	0	14
2	32000001	32500000	2	4	5	3	0	14
2	32500001	33000000	2	4	5	3	2	14
2	33000001	33500000	2	4	5	2	2	13
2	33500001	34000000	2	4	5	2	3	13
2	34000001	34500000	2	4	6	2	3	14
2	34500001	35000000	2	4	6	3	3	14
2	35000001	35500000	2	4	6	3	3	14
2	35500001	36000000	2	4	6	3	3	14
2	36000001	36500000	2	4	6	3	3	14
2	36500001	37000000	2	4	6	3	4	14
2	37000001	37500000	2	5	6	4	4	16
2	37500001	38000000	2	5	6	4	4	16
2	38000001	38500000	2	5	6	4	4	15
2	38500001	39000000	2	5	7	4	4	15
2	39000001	39500000	2	5	7	4	4	15
2	39500001	40000000	3	5	7	4	4	15
2	40000001	40500000	4	5	7	4	4	16
2	40500001	41000000	4	5	7	4	4	16
2	41000001	41500000	4	5	7	4	4	15
2	41500001	42000000	4	5	7	4	4	15
2	42000001	42500000	4	5	7	4	4	15
2	42500001	43000000	4	5	7	4	4	15
2	43000001	43500000	4	5	7	4	4	15
2	43500001	44000000	4	5	7	4	4	15
2	44000001	44500000	4	5	7	4	5	14
2	44500001	45000000	4	5	8	4	5	13
2	45000001	45500000	4	5	8	4	5	13
2	45500001	46000000	4	5	7	4	5	13
2	46000001	46500000	4	5	7	4	4	13
2	46500001	47000000	4	5	7	4	4	13
2	47000001	47500000	4	5	7	4	6	11
2	47500001	48000000	5	5	7	5	6	11
2	48000001	48500000	5	5	7	5	6	11
2	48500001	49000000	5	5	7	4	6	11
2	49000001	49500000	5	5	7	4	6	11
2	49500001	50000000	5	5	7	4	6	11
2	50000001	50500000	5	5	7	4	6	11
2	50500001	51000000	5	5	7	4	6	11
2	51000001	51500000	5	5	7	4	6	11
2	51500001	52000000	5	5	7	4	6	11
2	52000001	52500000	5	5	7	4	6	11
2	52500001	53000000	5	5	7	4	6	11
2	53000001	53500000	5	5	7	4	6	11
2	53500001	54000000	5	5	7	4	7	11
2	54000001	54500000	5	5	8	4	7	11
2	54500001	55000000	5	5	8	4	7	11
2	55000001	55500000	5	5	8	4	7	11
2	55500001	56000000	5	5	8	3	7	11
2	56000001	56500000	6	5	9	3	8	11
2	56500001	57000000	6	5	9	3	9	11
2	57000001	57500000	6	5	9	3	8	11
2	57500001	58000000	6	5	9	3	9	10
2	58000001	58500000	6	5	9	3	9	10
2	58500001	59000000	7	5	9	3	10	9
2	59000001	59500000	7	5	9	3	10	9
2	59500001	60000000	7	5	9	3	10	9
2	60000001	60500000	7	5	9	3	10	9
2	60500001	61000000	6	5	9	3	10	9
2	61000001	61500000	6	5	10	4	9	9
2	61500001	62000000	6	5	10	4	10	9
2	62000001	62500000	5	5	9	3	10	9
2	62500001	63000000	5	5	9	3	9	9
2	63000001	63500000	5	5	9	3	9	9
2	63500001	64000000	5	5	9	3	9	9
2	64000001	64500000	4	5	9	4	9	9
2	64500001	65000000	4	5	9	4	9	9
2	65000001	65500000	4	5	9	4	9	9
2	65500001	66000000	4	5	9	4	9	9
2	66000001	66500000	4	5	9	4	9	9
2	66500001	67000000	4	5	9	4	9	9
2	67000001	67500000	4	5	9	4	9	9
2	67500001	68000000	4	5	9	4	9	9
2	68000001	68500000	4	5	9	4	9	9
2	68500001	69000000	4	5	10	4	9	9
2	69000001	69500000	4	5	11	4	9	9
2	69500001	70000000	4	5	11	4	9	9
2	70000001	70500000	6	5	11	5	10	10
2	70500001	71000000	8	4	11	5	15	7
2	71000001	71500000	8	4	11	5	16	7
2	71500001	72000000	8	4	11	5	16	7
2	72000001	72500000	8	4	11	5	18	7
2	72500001	73000000	8	4	10	5	18	7
2	73000001	73500000	8	4	11	5	19	7
2	73500001	74000000	7	4	11	5	18	7
2	74000001	74500000	6	4	11	5	17	7
2	74500001	75000000	6	4	11	5	16	7
2	75000001	75500000	6	4	11	5	16	8
2	75500001	76000000	5	4	10	5	15	7
2	76000001	76500000	6	4	11	5	15	7
2	76500001	77000000	6	4	11	5	15	7
2	77000001	77500000	6	4	11	5	15	7
2	77500001	78000000	6	4	11	5	15	7
2	78000001	78500000	7	4	12	5	15	7
2	78500001	79000000	7	4	12	5	15	7
2	79000001	79500000	7	4	12	5	15	7
2	79500001	80000000	7	4	12	5	15	7
2	80000001	80500000	7	4	12	5	15	7
2	80500001	81000000	7	4	12	5	15	7
2	81000001	81500000	7	4	12	5	15	7
2	81500001	82000000	7	4	12	6	15	8
2	82000001	82500000	7	5	12	7	15	8
2	82500001	83000000	7	5	12	7	15	8
2	83000001	83500000	7	5	12	7	15	8
2	83500001	84000000	7	5	12	7	15	9
2	84000001	84500000	6	5	12	7	15	9
2	84500001	85000000	5	5	11	7	14	9
2	85000001	85500000	5	5	11	7	13	9
2	85500001	86000000	5	5	11	7	13	10
2	86000001	86500000	5	5	11	7	13	10
2	88000001	88500000	6	5	11	6	12	9
2	96000001	96500000	5	5	11	6	12	9
2	96500001	97000000	5	5	10	6	12	8
2	97500001	98000000	5	5	10	6	13	7
2	98000001	98500000	5	5	10	6	13	7
2	98500001	99000000	5	5	10	6	13	7
2	99000001	99500000	5	5	10	6	13	7
2	99500001	100000000	5	5	10	6	13	7
2	100000001	100500000	5	5	10	6	13	7
2	100500001	101000000	5	5	10	6	13	7
2	101000001	101500000	5	5	10	6	13	7
2	101500001	102000000	5	5	10	6	13	8
2	102000001	102500000	5	5	10	6	13	8
2	102500001	103000000	5	5	11	6	14	8
2	103000001	103500000	5	5	12	6	16	8
2	103500001	104000000	5	5	12	6	17	8
2	104000001	104500000	6	5	12	6	17	9
2	104500001	105000000	6	5	12	6	17	9
2	105000001	105500000	6	5	12	6	17	9
2	105500001	106000000	6	5	12	6	17	9
2	106500001	107000000	6	5	12	6	17	8
2	107000001	107500000	6	5	12	6	17	8
2	108000001	108500000	6	5	12	6	17	8
2	108500001	109000000	6	5	12	6	17	8
2	109000001	109500000	6	5	12	6	18	8
2	112500001	113000000	7	4	14	6	21	8
2	113000001	113500000	9	4	18	6	24	8
2	114000001	114500000	13	4	19	5	29	8
2	114500001	115000000	13	4	19	6	29	7
2	115000001	115500000	13	4	19	6	29	7
2	115500001	116000000	13	4	19	7	29	7
2	116000001	116500000	14	4	19	8	29	7
2	116500001	117000000	14	4	19	7	28	7
2	117000001	117500000	15	4	19	7	30	7
2	117500001	118000000	15	4	19	7	29	7
2	118000001	118500000	15	4	20	6	29	7
2	118500001	119000000	15	4	20	5	29	7
2	119000001	119500000	15	4	19	5	27	6
2	119500001	120000000	15	4	19	5	27	6
2	120000001	120500000	15	4	19	5	27	6
2	120500001	121000000	15	4	20	5	27	6
2	121000001	121500000	15	4	20	5	27	6
2	121500001	122000000	15	4	20	4	28	6
2	122000001	122500000	16	4	20	5	27	6
2	122500001	123000000	16	4	20	5	27	6
2	123000001	123500000	16	4	20	5	27	6
2	123500001	124000000	16	4	20	5	27	6
2	124000001	124500000	16	4	20	5	29	6
2	124500001	125000000	17	4	20	5	28	6
2	125000001	125500000	17	4	21	6	29	6
2	125500001	126000000	18	4	20	5	29	6
2	126000001	126500000	18	4	22	5	29	6
2	126500001	127000000	18	4	22	5	29	6
2	127000001	127500000	18	4	22	5	29	6
2	127500001	128000000	18	4	22	4	29	6
2	128000001	128500000	18	4	22	4	30	5
2	128500001	129000000	18	4	22	4	30	5
2	129000001	129500000	18	4	22	4	30	5
2	129500001	130000000	18	4	22	4	30	5
2	132500001	133000000	18	4	22	4	29	5
2	133000001	133500000	17	4	22	3	29	5
2	133500001	134000000	17	4	22	3	29	5
2	134000001	134500000	17	4	23	3	29	5
2	134500001	135000000	17	4	23	3	29	5
2	135000001	135500000	16	4	23	3	29	6
2	135500001	136000000	16	4	23	3	29	7
2	136000001	136500000	16	4	22	3	29	7
2	136500001	137000000	16	4	22	3	29	7
2	137000001	137500000	16	4	22	3	28	7
2	137500001	138000000	16	4	21	3	27	7
2	138000001	138500000	16	4	21	3	25	6
2	138500001	139000000	16	4	21	3	25	6
2	139000001	139500000	16	4	21	3	24	6
2	139500001	140000000	16	4	20	4	24	6
2	140000001	140500000	16	4	20	4	24	6
2	140500001	141000000	16	4	19	4	24	6
2	141000001	141500000	15	4	18	3	21	6
2	141500001	142000000	15	4	18	3	20	9
2	142000001	142500000	15	4	18	3	20	9
2	142500001	143000000	14	4	17	3	18	12
2	143000001	143500000	12	4	14	2	14	11
2	143500001	144000000	12	4	14	2	14	11
2	144000001	144500000	12	4	14	2	13	11
2	144500001	145000000	12	4	14	2	13	11
2	145000001	145500000	12	4	14	2	12	11
2	145500001	146000000	12	4	14	2	10	11
2	146000001	146500000	12	4	14	2	10	11
2	146500001	147000000	12	4	14	2	10	11
2	147000001	147500000	12	4	13	2	8	12
2	147500001	148000000	12	4	13	3	8	12
2	148000001	148500000	12	4	12	3	8	12
2	148500001	149000000	12	4	12	3	8	12
2	149000001	149500000	11	4	12	2	8	12
2	149500001	150000000	11	4	12	2	8	12
2	150000001	150500000	11	4	11	2	7	12
2	150500001	151000000	11	4	11	2	7	12
2	151000001	151500000	11	4	11	2	7	12
2	151500001	152000000	11	4	11	2	7	13
2	152000001	152500000	10	4	10	2	6	12
2	152500001	153000000	10	4	10	2	6	12
2	153000001	153500000	9	4	9	2	6	12
2	153500001	154000000	9	4	9	2	6	12
2	154000001	154500000	7	4	9	2	6	12
2	154500001	155000000	7	4	9	2	5	12
2	155000001	155500000	7	4	9	2	5	12
2	155500001	156000000	7	4	9	2	5	12
2	156000001	156500000	7	4	9	2	5	13
2	156500001	157000000	7	4	9	2	5	13
2	157000001	157500000	7	4	8	2	5	12
2	157500001	158000000	7	4	8	2	5	12
2	158000001	158500000	7	4	8	2	5	12
2	158500001	159000000	7	4	8	2	5	12
2	159000001	159500000	7	4	8	2	5	12
2	159500001	160000000	7	4	8	2	5	12
2	160000001	160500000	7	4	8	2	5	12
2	160500001	161000000	7	4	8	2	5	12
2	161000001	161500000	7	4	8	2	5	12
2	161500001	162000000	7	4	8	2	5	12
2	162000001	162500000	7	4	8	2	5	12
2	162500001	163000000	7	4	8	2	5	12
2	163000001	163500000	7	4	8	2	5	12
2	163500001	164000000	7	4	8	2	5	12
2	164000001	164500000	7	4	8	2	5	12
2	164500001	165000000	7	4	8	2	5	12
2	165000001	165500000	7	4	8	2	5	12
2	165500001	166000000	7	4	8	2	5	12
2	166000001	166500000	8	4	8	2	5	12
2	166500001	167000000	8	4	8	2	5	12
2	167000001	167500000	7	5	8	2	5	12
2	167500001	168000000	7	5	9	2	5	12
2	168000001	168500000	7	5	9	2	5	12
2	168500001	169000000	7	5	10	2	5	12
2	169000001	169500000	7	5	10	2	6	11
2	169500001	170000000	7	5	10	2	6	11
2	170000001	170500000	7	5	10	2	6	11
2	170500001	171000000	7	5	10	2	6	11
2	171000001	171500000	7	5	10	2	6	11
2	171500001	172000000	7	5	10	2	6	11
2	172000001	172500000	7	5	10	3	6	11
2	172500001	173000000	7	5	9	3	6	10
2	173000001	173500000	6	5	9	2	8	10
2	173500001	174000000	7	5	9	3	8	10
2	174000001	174500000	7	5	9	3	8	10
2	174500001	175000000	7	5	9	3	9	10
2	175000001	175500000	7	5	10	3	9	10
2	175500001	176000000	7	5	10	3	9	10
2	176000001	176500000	7	5	10	3	9	10
2	176500001	177000000	7	5	10	3	9	10
2	177000001	177500000	7	5	11	3	10	10
2	177500001	178000000	7	5	11	3	10	10
2	178000001	178500000	8	5	10	3	7	10
2	178500001	179000000	8	5	10	3	7	10
2	179000001	179500000	8	5	10	3	7	10
2	179500001	180000000	8	5	10	3	7	10
2	180000001	180500000	7	5	10	2	7	10
2	180500001	181000000	7	5	10	2	7	10
2	181500001	182000000	7	5	10	2	7	10
2	182000001	182500000	8	5	10	2	7	11
2	182500001	183000000	8	5	10	2	7	11
2	183000001	183500000	8	5	10	2	7	11
2	183500001	184000000	8	5	10	2	7	11
2	184000001	184500000	8	5	10	2	7	11
2	184500001	185000000	7	5	10	2	7	11
2	185000001	185500000	6	5	9	2	7	11
2	185500001	186000000	6	5	9	2	7	11
2	186000001	186500000	6	5	9	2	6	11
2	186500001	187000000	4	5	9	2	6	11
2	187000001	187500000	4	5	9	2	6	11
2	187500001	188000000	3	6	8	2	6	13
2	188000001	188500000	3	6	8	2	6	14
2	188500001	189000000	3	6	8	2	6	14
2	189000001	189500000	3	6	7	2	6	14
2	189500001	190000000	3	6	7	2	7	14
2	190000001	190500000	3	6	7	2	7	14
2	190500001	191000000	3	6	7	2	7	14
2	191000001	191500000	3	6	7	2	7	15
2	191500001	192000000	3	6	7	2	7	15
2	192000001	192500000	3	6	5	3	6	15
2	192500001	193000000	3	6	5	3	6	15
2	193000001	193500000	3	6	5	3	6	15
2	193500001	194000000	3	6	5	3	6	14
2	194000001	194500000	3	6	5	3	6	14
2	194500001	195000000	3	6	5	3	6	14
2	195000001	195500000	3	6	5	3	6	14
2	195500001	196000000	3	5	5	2	6	13
2	196000001	196500000	3	5	5	2	6	13
2	196500001	197000000	3	4	4	2	5	10
2	197000001	197500000	3	4	4	2	5	10
2	197500001	198000000	3	4	4	2	5	10
2	198000001	198500000	3	4	4	1	5	10
2	198500001	199000000	3	3	3	1	5	10
2	199000001	199500000	3	3	3	1	5	10
2	199500001	200000000	3	3	3	1	5	10
2	200000001	200500000	3	3	3	1	5	11
2	200500001	201000000	3	3	3	1	4	12
2	201000001	201500000	3	3	3	1	4	12
2	201500001	202000000	3	2	3	1	3	12
2	202000001	202500000	2	2	3	1	3	11
2	202500001	203000000	2	2	3	1	3	11
2	203000001	203500000	2	2	3	1	3	11
2	203500001	204000000	2	2	2	1	3	11
2	204000001	204500000	2	2	2	1	3	11
2	204500001	205000000	2	2	2	1	3	11
2	205000001	205500000	2	2	2	1	3	11
2	205500001	206000000	2	2	2	1	2	11
2	206000001	206500000	2	2	1	1	3	11
2	206500001	207000000	2	2	2	1	2	11
2	207000001	207500000	2	2	2	1	1	11
2	207500001	208000000	2	2	2	1	1	11
2	208000001	208500000	2	2	2	1	1	11
2	208500001	209000000	2	2	2	1	1	11
2	209000001	209500000	2	2	2	1	1	11
2	209500001	210000000	3	2	2	1	1	11
2	210000001	210500000	3	2	2	1	1	11
2	210500001	211000000	3	2	2	1	1	11
2	211000001	211500000	3	2	2	1	1	11
2	211500001	212000000	3	2	2	1	1	11
2	212000001	212500000	3	2	2	1	1	11
2	212500001	213000000	3	2	2	1	1	11
2	213000001	213500000	3	2	2	1	1	11
2	213500001	214000000	3	2	2	1	1	11
2	214000001	214500000	3	2	2	1	1	11
2	214500001	215000000	3	2	2	1	1	11
2	215000001	215500000	3	2	2	1	0	11
2	215500001	216000000	3	2	2	1	0	11
2	216000001	216500000	3	2	2	1	0	11
2	216500001	217000000	3	2	1	2	0	11
2	217000001	217500000	3	2	1	2	0	11
2	217500001	218000000	3	2	1	2	0	12
2	218000001	218500000	3	2	1	2	0	12
2	218500001	219000000	2	2	1	1	1	10
2	219000001	219500000	2	2	1	1	1	9
2	219500001	220000000	2	2	1	1	3	8
2	220000001	220500000	2	2	1	1	3	8
2	220500001	221000000	2	2	1	1	3	8
2	221000001	221500000	2	2	1	1	3	8
2	221500001	222000000	2	2	1	1	3	8
2	222000001	222500000	2	2	1	1	3	8
2	222500001	223000000	1	2	1	1	2	7
2	223000001	223500000	1	2	1	1	2	7
2	223500001	224000000	1	2	1	1	2	7
2	224000001	224500000	1	2	1	1	2	7
2	224500001	225000000	1	2	1	1	2	7
2	225000001	225500000	2	2	2	1	3	6
2	225500001	226000000	2	2	2	1	3	6
2	226000001	226500000	2	2	2	1	3	6
2	226500001	227000000	2	2	2	1	3	6
2	227000001	227500000	2	2	2	1	4	5
2	227500001	228000000	2	2	2	0	4	5
2	228000001	228500000	2	2	2	0	4	5
2	228500001	229000000	2	2	2	0	4	5
2	229000001	229500000	2	2	2	0	4	5
2	229500001	230000000	2	2	2	0	3	5
2	230000001	230500000	2	2	2	0	3	5
2	230500001	231000000	2	2	2	0	3	5
2	231000001	231500000	2	2	2	0	3	5
2	231500001	232000000	2	2	2	0	3	5
2	232000001	232500000	2	2	2	0	4	5
2	232500001	233000000	2	2	2	0	4	5
2	233000001	233500000	2	2	2	0	5	6
2	233500001	234000000	2	2	2	0	5	6
2	234000001	234500000	2	2	2	0	5	6
2	234500001	235000000	2	2	2	0	5	6
2	235000001	235500000	2	2	2	0	5	6
2	235500001	236000000	2	2	2	0	5	6
2	236000001	236500000	3	2	2	0	5	6
2	236500001	237000000	3	2	2	0	5	6
2	237000001	237500000	3	2	2	0	4	6
2	237500001	238000000	3	2	2	0	4	6
2	238000001	238500000	4	2	3	0	4	7
2	238500001	239000000	4	2	3	0	4	7
2	239000001	239500000	4	2	3	0	6	7
2	239500001	240000000	4	2	4	0	5	7
2	240000001	240500000	5	2	4	0	5	7
2	240500001	241000000	5	2	4	0	5	7
2	241000001	241500000	5	2	4	0	5	7
2	241500001	242000000	5	2	4	0	5	7
3	1	500000	1	1	5	7	2	11
3	500001	1000000	1	1	5	7	2	11
3	1000001	1500000	1	1	5	7	2	11
3	1500001	2000000	1	1	5	7	2	11
3	2000001	2500000	1	1	5	7	2	11
3	2500001	3000000	1	1	5	7	2	11
3	3000001	3500000	1	1	5	7	2	11
3	3500001	4000000	1	1	5	7	1	11
3	4000001	4500000	1	1	5	7	1	11
3	4500001	5000000	1	1	5	7	1	11
3	5000001	5500000	1	1	5	7	1	11
3	5500001	6000000	1	1	5	6	1	11
3	6000001	6500000	1	1	5	6	1	11
3	6500001	7000000	1	1	5	6	1	11
3	7000001	7500000	1	1	5	6	1	11
3	7500001	8000000	1	1	5	6	1	11
3	8000001	8500000	1	1	5	6	1	11
3	8500001	9000000	1	1	5	6	1	11
3	9000001	9500000	1	1	5	6	1	11
3	9500001	10000000	1	1	5	6	1	11
3	10000001	10500000	1	1	5	6	1	11
3	10500001	11000000	1	1	5	6	1	11
3	11000001	11500000	1	1	5	6	1	11
3	11500001	12000000	1	1	4	7	1	11
3	12000001	12500000	1	1	4	7	1	11
3	12500001	13000000	1	1	3	6	1	11
3	13000001	13500000	1	1	3	6	1	11
3	13500001	14000000	1	1	3	6	1	11
3	14000001	14500000	1	1	3	6	1	12
3	14500001	15000000	1	1	3	6	1	12
3	15000001	15500000	1	1	3	6	1	12
3	15500001	16000000	1	1	3	6	1	12
3	16000001	16500000	1	1	3	6	1	12
3	16500001	17000000	1	1	3	6	2	12
3	17000001	17500000	1	1	3	6	3	12
3	17500001	18000000	1	1	3	6	3	12
3	18000001	18500000	1	1	3	6	3	12
3	18500001	19000000	2	1	3	6	3	12
3	19000001	19500000	2	1	3	6	3	12
3	19500001	20000000	2	1	3	6	3	12
3	20000001	20500000	2	1	3	7	3	12
3	20500001	21000000	2	1	3	7	3	12
3	21000001	21500000	2	1	3	7	3	12
3	21500001	22000000	2	1	3	7	3	12
3	22000001	22500000	2	1	3	7	3	12
3	22500001	23000000	2	1	3	7	3	12
3	23000001	23500000	2	1	3	7	2	12
3	23500001	24000000	2	1	3	7	2	12
3	24000001	24500000	3	1	3	7	3	12
3	24500001	25000000	3	1	3	7	3	12
3	25000001	25500000	3	1	3	6	3	12
3	25500001	26000000	3	1	3	6	3	12
3	26000001	26500000	3	1	3	6	2	12
3	26500001	27000000	3	1	3	6	2	12
3	27000001	27500000	3	1	3	6	2	12
3	27500001	28000000	3	1	3	6	2	12
3	28000001	28500000	3	1	3	6	2	12
3	28500001	29000000	3	1	3	6	2	12
3	29000001	29500000	3	1	3	6	1	12
3	29500001	30000000	3	1	3	6	1	12
3	30000001	30500000	3	1	3	6	1	12
3	30500001	31000000	3	1	3	6	1	12
3	31000001	31500000	2	1	3	6	1	11
3	31500001	32000000	2	1	3	6	1	11
3	32000001	32500000	2	1	3	6	1	11
3	32500001	33000000	1	1	3	7	1	11
3	33000001	33500000	1	1	3	7	1	11
3	33500001	34000000	1	1	3	7	1	11
3	34000001	34500000	1	1	3	7	1	10
3	34500001	35000000	1	1	3	7	1	10
3	35000001	35500000	1	1	3	7	1	10
3	35500001	36000000	1	1	3	7	1	10
3	36000001	36500000	1	1	3	7	1	10
3	36500001	37000000	1	1	3	7	1	10
3	37000001	37500000	1	1	3	7	1	11
3	37500001	38000000	1	1	3	7	1	11
3	38000001	38500000	1	1	3	7	1	11
3	38500001	39000000	1	1	3	7	1	11
3	39000001	39500000	1	1	3	7	1	11
3	39500001	40000000	1	1	3	8	1	11
3	40000001	40500000	1	1	3	8	1	11
3	40500001	41000000	1	1	3	8	1	11
3	41000001	41500000	1	1	3	8	1	11
3	41500001	42000000	1	1	3	8	1	11
3	42000001	42500000	1	1	3	8	1	11
3	42500001	43000000	1	1	3	8	1	11
3	43000001	43500000	1	1	3	8	1	11
3	43500001	44000000	1	1	3	8	1	11
3	44000001	44500000	1	1	3	8	1	11
3	44500001	45000000	1	1	3	8	1	11
3	45000001	45500000	1	1	3	8	1	11
3	45500001	46000000	1	1	3	8	1	11
3	46000001	46500000	1	1	3	8	1	11
3	46500001	47000000	1	1	3	8	1	11
3	47000001	47500000	1	1	3	8	1	11
3	47500001	48000000	1	1	3	8	1	11
3	48000001	48500000	1	1	3	8	1	11
3	48500001	49000000	1	1	3	8	1	11
3	49500001	50000000	1	1	3	8	1	11
3	50000001	50500000	1	1	3	8	1	11
3	50500001	51000000	1	1	3	8	2	11
3	51000001	51500000	1	1	3	8	2	11
3	51500001	52000000	1	1	3	8	2	11
3	52000001	52500000	1	1	3	8	2	12
3	52500001	53000000	1	1	3	8	2	12
3	53000001	53500000	1	1	3	8	2	12
3	53500001	54000000	1	1	3	8	2	12
3	54000001	54500000	1	1	3	8	3	11
3	54500001	55000000	1	1	3	8	3	11
3	55000001	55500000	1	1	3	8	3	11
3	55500001	56000000	1	1	3	8	3	12
3	56000001	56500000	1	1	3	8	3	12
3	56500001	57000000	1	1	3	8	2	12
3	57000001	57500000	1	1	3	8	2	12
3	57500001	58000000	1	1	3	8	2	13
3	58000001	58500000	1	1	3	8	2	13
3	58500001	59000000	1	1	5	8	3	14
3	59000001	59500000	1	1	6	9	3	14
3	59500001	60000000	1	1	6	9	3	14
3	60000001	60500000	1	1	6	9	3	13
3	60500001	61000000	1	1	6	9	3	13
3	61000001	61500000	1	1	6	9	3	13
3	61500001	62000000	1	1	6	9	3	13
3	62000001	62500000	1	1	6	9	3	13
3	62500001	63000000	1	1	5	9	3	13
3	63000001	63500000	1	1	5	9	3	13
3	63500001	64000000	1	1	5	9	3	13
3	64000001	64500000	1	1	5	9	3	13
3	64500001	65000000	2	1	5	9	3	13
3	65000001	65500000	2	1	5	9	3	13
3	65500001	66000000	2	1	5	9	3	13
3	66000001	66500000	3	1	5	9	3	13
3	66500001	67000000	3	1	5	9	3	13
3	67000001	67500000	4	1	5	9	3	14
3	67500001	68000000	4	1	5	9	4	14
3	68000001	68500000	4	1	6	9	4	14
3	68500001	69000000	4	1	8	9	6	13
3	69000001	69500000	4	1	8	9	6	13
3	69500001	70000000	4	1	8	9	7	13
3	70000001	70500000	5	1	10	10	7	15
3	70500001	71000000	5	1	10	10	8	15
3	71000001	71500000	5	1	11	10	8	15
3	71500001	72000000	5	1	11	10	10	15
3	72000001	72500000	5	1	11	10	10	15
3	72500001	73000000	6	1	11	9	9	15
3	73000001	73500000	6	1	10	9	9	15
3	73500001	74000000	5	1	9	9	9	14
3	74000001	74500000	6	1	8	9	9	11
3	74500001	75000000	6	1	8	9	11	11
3	75000001	75500000	6	1	8	9	12	11
3	76000001	76500000	6	1	8	9	12	11
3	76500001	77000000	6	1	8	9	12	10
3	77000001	77500000	6	1	8	9	12	10
3	77500001	78000000	6	1	8	9	12	10
3	78000001	78500000	7	1	8	9	12	11
3	78500001	79000000	7	1	8	9	12	11
3	79000001	79500000	7	1	9	9	12	11
3	79500001	80000000	7	1	9	9	12	11
3	80000001	80500000	6	1	9	9	12	10
3	80500001	81000000	6	2	9	9	12	9
3	81000001	81500000	6	2	9	9	12	9
3	81500001	82000000	6	2	9	9	12	9
3	82000001	82500000	6	2	9	10	12	9
3	82500001	83000000	5	2	9	9	12	9
3	83000001	83500000	4	2	8	9	10	8
3	83500001	84000000	4	3	7	10	11	8
3	84000001	84500000	3	3	7	10	10	8
3	84500001	85000000	3	3	7	10	10	8
3	85000001	85500000	3	3	6	10	11	8
3	85500001	86000000	3	3	5	10	10	8
3	86000001	86500000	3	3	5	11	10	8
3	86500001	87000000	2	3	5	11	9	8
3	87000001	87500000	1	4	6	10	9	9
3	87500001	88000000	1	4	6	10	9	9
3	88000001	88500000	1	4	6	10	9	10
3	88500001	89000000	1	4	6	10	10	10
3	89000001	89500000	1	4	6	10	10	11
3	89500001	90000000	1	4	6	10	10	11
3	94000001	94500000	1	4	6	9	10	10
3	94500001	95000000	1	5	7	10	10	10
3	95000001	95500000	1	5	7	10	10	10
3	95500001	96000000	1	5	7	10	10	10
3	96000001	96500000	1	5	7	11	10	10
3	96500001	97000000	1	5	7	11	10	10
3	97000001	97500000	1	5	7	11	10	10
3	97500001	98000000	1	5	7	11	10	10
3	98000001	98500000	1	6	7	11	10	10
3	98500001	99000000	1	6	6	11	10	10
3	99000001	99500000	1	6	6	11	10	10
3	99500001	100000000	1	7	7	11	9	10
3	100000001	100500000	1	7	7	11	9	10
3	100500001	101000000	1	7	7	11	9	10
3	101000001	101500000	1	7	7	11	9	10
3	101500001	102000000	1	7	7	11	9	10
3	102000001	102500000	1	7	7	11	9	10
3	102500001	103000000	1	7	7	11	9	10
3	103000001	103500000	1	7	7	11	9	10
3	103500001	104000000	1	7	7	11	9	10
3	104000001	104500000	1	7	7	11	9	10
3	104500001	105000000	1	7	7	11	9	10
3	105000001	105500000	1	7	7	11	9	10
3	105500001	106000000	1	7	7	11	9	10
3	106000001	106500000	1	7	7	11	9	10
3	106500001	107000000	1	7	7	11	9	10
3	107000001	107500000	1	7	7	11	10	11
3	107500001	108000000	1	7	8	11	9	11
3	108000001	108500000	1	7	8	11	9	12
3	108500001	109000000	1	7	8	11	9	11
3	109000001	109500000	1	7	8	11	9	11
3	109500001	110000000	1	7	8	11	9	11
3	110000001	110500000	1	7	8	11	10	11
3	110500001	111000000	1	7	8	11	10	11
3	111000001	111500000	1	7	8	11	10	11
3	111500001	112000000	1	7	8	11	9	12
3	112000001	112500000	1	7	7	11	8	12
3	112500001	113000000	1	7	7	11	8	12
3	113000001	113500000	1	7	7	11	8	12
3	113500001	114000000	2	7	7	11	8	12
3	114000001	114500000	2	7	7	11	8	12
3	114500001	115000000	2	7	7	11	8	13
3	115000001	115500000	2	7	7	11	8	13
3	115500001	116000000	2	7	7	11	8	13
3	116000001	116500000	2	7	7	11	9	13
3	116500001	117000000	2	7	7	11	9	13
3	117000001	117500000	2	7	7	12	9	12
3	117500001	118000000	2	8	7	12	9	12
3	118000001	118500000	2	8	7	12	9	12
3	118500001	119000000	2	8	7	12	9	12
3	119000001	119500000	1	8	7	12	9	12
3	119500001	120000000	1	8	7	12	8	12
3	120000001	120500000	1	8	7	13	8	12
3	120500001	121000000	1	8	7	14	8	12
3	121000001	121500000	1	8	7	14	8	12
3	121500001	122000000	1	9	7	14	9	12
3	122000001	122500000	1	9	7	14	8	13
3	122500001	123000000	1	9	6	14	6	14
3	123000001	123500000	1	9	6	14	6	14
3	123500001	124000000	1	9	6	14	6	14
3	124000001	124500000	1	9	6	14	6	14
3	124500001	125000000	1	9	6	13	5	14
3	125000001	125500000	1	9	7	13	5	15
3	126000001	126500000	1	9	7	13	5	15
3	126500001	127000000	1	9	7	13	5	15
3	127000001	127500000	1	9	7	13	5	16
3	127500001	128000000	1	9	7	14	5	17
3	128000001	128500000	1	9	6	14	5	16
3	128500001	129000000	0	9	6	14	5	16
3	129000001	129500000	0	9	6	14	5	16
3	129500001	130000000	0	9	6	13	5	16
3	130500001	131000000	0	9	6	13	5	16
3	131000001	131500000	0	9	6	13	5	15
3	131500001	132000000	0	9	6	13	5	15
3	132000001	132500000	0	9	6	13	5	16
3	132500001	133000000	0	9	6	12	5	15
3	133000001	133500000	0	9	6	12	6	15
3	133500001	134000000	0	9	6	12	6	15
3	134000001	134500000	0	9	6	12	6	15
3	134500001	135000000	0	9	6	12	7	15
3	135000001	135500000	0	9	6	12	7	15
3	135500001	136000000	0	9	6	12	7	15
3	136000001	136500000	0	9	6	12	7	15
3	136500001	137000000	0	9	6	12	7	15
3	137000001	137500000	0	9	6	12	7	15
3	137500001	138000000	0	9	6	12	7	14
3	138000001	138500000	0	9	6	12	7	14
3	138500001	139000000	0	9	6	12	7	14
3	139000001	139500000	0	9	7	12	7	14
3	139500001	140000000	0	9	7	12	7	14
3	140000001	140500000	0	9	7	13	6	13
3	140500001	141000000	0	9	7	13	5	13
3	141000001	141500000	0	9	7	13	4	15
3	141500001	142000000	0	9	7	13	4	16
3	142000001	142500000	0	9	7	13	4	16
3	142500001	143000000	0	9	7	13	4	16
3	143000001	143500000	0	9	7	13	4	16
3	143500001	144000000	0	9	7	13	4	15
3	144000001	144500000	0	9	7	13	4	15
3	144500001	145000000	0	9	7	13	4	15
3	145000001	145500000	0	9	7	13	5	15
3	145500001	146000000	0	9	7	13	5	15
3	146000001	146500000	0	9	7	13	5	15
3	146500001	147000000	0	9	7	13	5	15
3	147000001	147500000	0	9	7	13	5	15
3	147500001	148000000	0	9	7	13	5	15
3	148000001	148500000	0	9	7	13	5	15
3	148500001	149000000	0	9	7	13	5	16
3	149000001	149500000	0	9	7	13	5	16
3	149500001	150000000	0	9	7	13	5	17
3	150000001	150500000	0	9	8	13	5	15
3	150500001	151000000	0	9	8	13	5	15
3	151000001	151500000	0	9	8	13	5	15
3	151500001	152000000	0	9	8	13	5	15
3	152500001	153000000	0	9	8	13	5	15
3	153000001	153500000	0	9	9	13	5	15
3	153500001	154000000	0	9	9	13	5	15
3	154000001	154500000	0	9	9	13	5	15
3	154500001	155000000	0	9	9	13	5	15
3	155000001	155500000	0	9	9	13	5	15
3	155500001	156000000	0	10	8	13	5	14
3	156000001	156500000	0	10	7	13	5	14
3	156500001	157000000	0	10	7	13	5	14
3	157000001	157500000	0	10	7	13	5	14
3	157500001	158000000	0	10	7	13	4	14
3	158000001	158500000	0	10	6	13	4	14
3	158500001	159000000	0	10	7	13	4	14
3	159000001	159500000	0	10	7	13	4	14
3	159500001	160000000	0	10	7	13	4	14
3	160000001	160500000	0	9	6	13	4	14
3	160500001	161000000	0	9	6	13	4	14
3	161000001	161500000	0	9	6	13	4	14
3	161500001	162000000	0	9	6	13	4	14
3	162000001	162500000	0	9	6	13	4	14
3	163000001	163500000	0	9	5	13	4	15
3	163500001	164000000	0	9	5	13	4	15
3	164000001	164500000	0	9	5	13	4	15
3	164500001	165000000	0	9	5	13	4	15
3	165000001	165500000	0	9	5	13	4	16
3	165500001	166000000	0	9	5	13	4	16
3	166000001	166500000	0	9	5	13	4	16
3	166500001	167000000	0	9	5	13	4	16
3	167000001	167500000	0	9	5	13	4	16
3	167500001	168000000	0	9	5	13	4	16
3	168000001	168500000	0	9	5	13	4	16
3	168500001	169000000	0	9	5	13	4	16
3	169000001	169500000	0	9	5	13	4	16
3	169500001	170000000	0	9	5	13	4	16
3	170000001	170500000	0	9	5	13	4	16
3	170500001	171000000	0	9	5	13	4	16
3	171000001	171500000	1	9	5	13	4	16
3	171500001	172000000	2	9	5	13	4	18
3	172000001	172500000	2	9	5	14	5	19
3	172500001	173000000	2	9	5	14	6	18
3	173000001	173500000	4	9	5	14	5	18
3	173500001	174000000	4	9	5	15	4	21
3	174000001	174500000	4	9	5	15	4	21
3	174500001	175000000	5	9	5	15	4	21
3	175000001	175500000	5	9	5	15	4	20
3	175500001	176000000	5	9	5	15	4	20
3	176000001	176500000	5	9	6	15	5	18
3	176500001	177000000	5	9	6	15	5	18
3	177000001	177500000	5	9	6	15	5	18
3	177500001	178000000	5	9	6	15	5	18
3	178000001	178500000	5	9	6	15	5	18
3	178500001	179000000	5	9	6	13	5	17
3	179000001	179500000	5	9	5	13	5	16
3	179500001	180000000	5	9	5	13	6	16
3	180000001	180500000	5	9	5	12	5	16
3	180500001	181000000	5	9	5	12	5	15
3	181000001	181500000	5	9	5	12	5	15
3	181500001	182000000	5	9	5	12	5	15
3	182000001	182500000	5	9	5	12	5	15
3	182500001	183000000	5	9	5	12	5	16
3	183000001	183500000	5	9	5	12	5	16
3	183500001	184000000	5	9	5	11	5	16
3	184000001	184500000	5	9	5	11	5	16
3	184500001	185000000	5	9	6	10	5	15
3	185000001	185500000	5	9	6	10	5	15
3	185500001	186000000	5	8	6	10	4	15
3	186000001	186500000	5	8	6	10	4	15
3	186500001	187000000	5	8	6	10	5	15
3	187000001	187500000	5	8	6	10	5	15
3	187500001	188000000	5	8	6	10	4	15
3	188000001	188500000	5	8	6	10	4	15
3	188500001	189000000	5	8	6	10	4	15
3	189000001	189500000	5	8	6	10	4	15
3	189500001	190000000	6	8	6	10	3	16
3	190000001	190500000	6	8	6	10	3	16
3	190500001	191000000	6	8	6	10	3	16
3	191000001	191500000	6	8	6	10	4	16
3	191500001	192000000	6	8	6	10	5	15
3	192000001	192500000	6	8	6	10	5	15
3	192500001	193000000	6	8	6	10	6	14
3	193000001	193500000	6	8	6	10	6	14
3	193500001	194000000	6	8	6	10	6	14
3	194000001	194500000	6	8	6	10	6	14
3	194500001	195000000	6	8	6	10	6	14
3	195000001	195500000	6	8	6	10	7	14
3	195500001	196000000	6	8	6	10	7	14
3	196000001	196500000	6	8	6	10	8	14
3	196500001	197000000	6	8	6	10	8	14
3	197000001	197500000	6	8	6	10	8	14
3	197500001	198000000	6	8	6	10	8	14
4	1	500000	8	0	10	2	17	4
4	500001	1000000	8	0	10	2	17	4
4	1000001	1500000	8	0	10	2	17	4
4	1500001	2000000	8	0	10	2	17	4
4	2000001	2500000	8	0	10	2	17	4
4	2500001	3000000	8	0	10	2	17	4
4	3000001	3500000	8	0	10	2	17	4
4	4500001	5000000	8	0	10	2	17	4
4	5000001	5500000	8	0	10	2	17	4
4	5500001	6000000	8	0	10	2	17	4
4	6000001	6500000	8	0	11	2	17	5
4	6500001	7000000	8	0	11	2	16	5
4	7000001	7500000	8	0	11	2	16	5
4	7500001	8000000	8	0	11	2	16	5
4	8000001	8500000	8	0	11	2	16	5
4	8500001	9000000	9	0	11	2	16	5
4	10000001	10500000	9	0	11	2	16	5
4	10500001	11000000	9	0	11	2	15	5
4	11000001	11500000	9	0	11	2	15	5
4	11500001	12000000	9	0	11	2	15	5
4	12000001	12500000	9	0	11	2	15	5
4	12500001	13000000	9	0	11	2	15	5
4	13000001	13500000	9	0	12	2	15	6
4	13500001	14000000	9	0	12	2	15	6
4	14000001	14500000	9	0	11	2	15	6
4	14500001	15000000	9	0	11	2	15	6
4	15000001	15500000	9	0	11	2	15	6
4	15500001	16000000	9	0	11	2	15	6
4	16000001	16500000	9	0	11	2	15	6
4	16500001	17000000	10	0	10	2	16	5
4	17000001	17500000	10	0	12	1	16	6
4	17500001	18000000	10	0	12	1	15	6
4	18000001	18500000	10	0	12	1	15	6
4	18500001	19000000	10	0	12	1	15	6
4	19000001	19500000	10	0	12	1	15	6
4	19500001	20000000	10	0	12	1	15	6
4	20000001	20500000	10	0	12	1	15	6
4	20500001	21000000	10	0	12	1	15	6
4	21000001	21500000	10	0	12	1	15	6
4	21500001	22000000	10	0	11	1	15	5
4	22000001	22500000	9	0	11	1	15	5
4	22500001	23000000	9	0	11	1	15	5
4	23000001	23500000	9	0	11	1	15	5
4	23500001	24000000	9	0	11	1	15	5
4	24000001	24500000	10	0	11	1	15	5
4	24500001	25000000	10	0	9	1	11	5
4	25000001	25500000	10	0	9	1	10	6
4	25500001	26000000	10	0	9	1	10	6
4	26000001	26500000	10	0	9	1	9	6
4	26500001	27000000	10	0	9	1	9	6
4	27000001	27500000	10	0	10	1	9	7
4	27500001	28000000	10	0	10	1	9	7
4	28000001	28500000	10	0	11	1	9	7
4	28500001	29000000	10	0	11	1	9	7
4	29000001	29500000	10	0	11	1	9	7
4	29500001	30000000	10	0	11	1	9	7
4	30000001	30500000	10	0	11	1	9	7
4	30500001	31000000	10	0	11	1	9	7
4	31000001	31500000	10	0	11	1	9	7
4	31500001	32000000	10	0	11	1	9	7
4	32000001	32500000	10	0	11	1	9	7
4	32500001	33000000	10	0	10	1	9	7
4	33000001	33500000	10	0	11	1	9	8
4	33500001	34000000	10	0	11	1	9	8
4	34000001	34500000	10	0	11	1	10	8
4	34500001	35000000	10	0	11	1	10	8
4	35000001	35500000	9	0	12	1	9	8
4	35500001	36000000	9	0	11	1	9	7
4	36500001	37000000	9	0	11	2	9	7
4	37000001	37500000	9	0	11	2	9	7
4	37500001	38000000	8	0	11	2	8	8
4	38000001	38500000	7	0	9	4	6	12
4	38500001	39000000	7	0	9	4	6	12
4	39000001	39500000	7	0	9	4	6	13
4	39500001	40000000	6	1	9	4	6	12
4	40000001	40500000	6	1	9	4	6	12
4	40500001	41000000	6	1	9	4	6	12
4	41000001	41500000	6	1	9	4	6	12
4	41500001	42000000	6	1	9	2	6	12
4	42000001	42500000	6	1	9	2	6	10
4	42500001	43000000	6	1	9	2	6	10
4	43000001	43500000	6	1	9	2	7	9
4	43500001	44000000	6	1	9	2	7	9
4	44000001	44500000	6	1	9	1	7	9
4	44500001	45000000	6	1	9	1	7	9
4	45000001	45500000	6	1	8	1	7	9
4	45500001	46000000	6	1	8	1	8	9
4	46000001	46500000	6	1	8	1	8	9
4	46500001	47000000	6	1	8	1	8	9
4	47000001	47500000	6	1	8	1	8	9
4	47500001	48000000	5	0	7	2	8	9
4	48000001	48500000	5	0	7	3	8	8
4	48500001	49000000	5	0	7	3	8	9
4	52000001	52500000	4	1	7	3	7	7
4	52500001	53000000	4	1	7	3	6	7
4	53000001	53500000	4	1	7	4	6	7
4	53500001	54000000	4	1	7	4	6	7
4	54000001	54500000	4	1	7	4	7	7
4	54500001	55000000	4	1	7	4	7	7
4	55000001	55500000	4	1	7	4	7	7
4	55500001	56000000	4	1	7	4	7	7
4	56000001	56500000	4	1	7	4	7	7
4	56500001	57000000	4	1	7	4	7	7
4	57000001	57500000	5	1	7	4	6	7
4	57500001	58000000	5	1	7	4	6	7
4	58000001	58500000	5	1	7	4	6	7
4	59000001	59500000	5	1	6	3	6	7
4	59500001	60000000	5	2	6	5	6	7
4	60000001	60500000	5	2	6	5	6	7
4	60500001	61000000	5	2	6	5	6	7
4	61000001	61500000	5	2	6	5	6	7
4	61500001	62000000	6	2	7	5	6	7
4	62000001	62500000	6	2	7	5	6	7
4	62500001	63000000	6	2	7	5	6	7
4	63000001	63500000	6	2	7	5	4	7
4	63500001	64000000	6	2	7	5	5	7
4	64000001	64500000	6	2	7	5	5	7
4	64500001	65000000	6	2	7	5	5	7
4	65000001	65500000	6	2	7	5	5	7
4	65500001	66000000	5	3	7	5	6	6
4	66000001	66500000	5	3	7	5	6	6
4	66500001	67000000	5	3	7	5	6	6
4	67000001	67500000	6	3	8	5	5	6
4	67500001	68000000	5	3	8	6	4	7
4	68000001	68500000	5	4	8	5	4	7
4	69000001	69500000	5	4	7	6	4	12
4	69500001	70000000	5	4	7	6	4	12
4	70000001	70500000	5	4	7	6	4	13
4	70500001	71000000	4	4	5	6	3	12
4	71000001	71500000	4	4	5	6	3	13
4	71500001	72000000	4	4	5	6	3	13
4	72000001	72500000	4	4	5	6	3	13
4	72500001	73000000	4	4	4	6	3	13
4	73000001	73500000	4	4	4	6	2	13
4	73500001	74000000	4	4	4	6	2	13
4	74000001	74500000	4	4	4	6	2	13
4	74500001	75000000	4	4	4	6	2	13
4	75000001	75500000	4	4	4	6	2	12
4	75500001	76000000	4	4	4	6	2	12
4	76000001	76500000	4	4	4	5	2	12
4	76500001	77000000	4	4	4	5	2	12
4	77000001	77500000	4	4	4	5	2	12
4	77500001	78000000	4	4	4	5	2	12
4	78000001	78500000	4	4	5	5	2	12
4	78500001	79000000	4	4	5	5	2	12
4	79000001	79500000	4	4	5	4	2	12
4	79500001	80000000	4	4	5	4	2	12
4	80000001	80500000	4	4	5	4	2	12
4	80500001	81000000	4	4	5	4	2	12
4	81000001	81500000	4	4	5	4	2	12
4	81500001	82000000	4	4	5	4	2	12
4	82000001	82500000	4	4	5	4	2	12
4	82500001	83000000	4	4	4	4	2	12
4	83000001	83500000	4	4	5	4	2	12
4	83500001	84000000	4	4	5	4	2	12
4	84000001	84500000	4	4	5	4	2	12
4	84500001	85000000	4	4	5	4	2	12
4	85000001	85500000	4	4	5	4	2	12
4	85500001	86000000	4	4	5	4	2	12
4	86000001	86500000	4	4	5	4	2	12
4	86500001	87000000	3	4	5	4	2	12
4	87000001	87500000	3	4	5	4	2	12
4	87500001	88000000	3	4	5	4	2	12
4	88000001	88500000	3	5	5	4	2	12
4	88500001	89000000	3	6	5	3	2	12
4	89000001	89500000	3	6	6	3	2	12
4	89500001	90000000	4	6	7	3	2	12
4	90000001	90500000	4	6	7	3	2	12
4	90500001	91000000	4	5	7	3	2	12
4	91000001	91500000	4	5	7	4	2	13
4	91500001	92000000	4	5	7	4	2	13
4	92000001	92500000	4	5	7	4	2	13
4	92500001	93000000	4	5	7	4	2	13
4	93000001	93500000	4	5	7	3	2	12
4	93500001	94000000	4	5	8	3	3	12
4	94000001	94500000	4	5	8	3	3	12
4	94500001	95000000	4	5	7	3	4	12
4	95000001	95500000	4	5	7	3	5	12
4	95500001	96000000	4	4	7	3	4	11
4	96000001	96500000	4	4	7	3	4	11
4	96500001	97000000	3	4	6	3	4	11
4	97000001	97500000	3	4	6	3	4	11
4	97500001	98000000	3	4	6	3	4	11
4	98000001	98500000	3	4	6	3	4	11
4	98500001	99000000	3	4	7	3	5	11
4	99000001	99500000	3	4	7	3	5	10
4	99500001	100000000	3	4	7	3	5	10
4	100000001	100500000	3	4	7	3	5	10
4	100500001	101000000	3	4	7	3	5	10
4	101000001	101500000	3	4	6	3	4	10
4	101500001	102000000	3	4	6	3	4	10
4	102000001	102500000	3	4	6	3	4	11
4	103000001	103500000	3	4	6	2	3	11
4	103500001	104000000	3	4	6	2	3	11
4	104000001	104500000	3	4	6	2	3	11
4	104500001	105000000	3	4	6	2	3	11
4	105000001	105500000	3	4	6	2	3	11
4	105500001	106000000	3	4	7	2	3	11
4	106000001	106500000	4	4	6	2	5	10
4	106500001	107000000	4	3	6	2	5	7
4	107000001	107500000	4	3	6	2	5	7
4	107500001	108000000	3	3	6	2	5	7
4	108000001	108500000	3	3	6	2	5	7
4	108500001	109000000	3	3	6	2	5	6
4	109000001	109500000	3	3	6	2	5	6
4	109500001	110000000	3	3	6	2	5	5
4	110000001	110500000	3	3	6	2	5	5
4	110500001	111000000	3	3	6	2	5	5
4	111000001	111500000	3	3	7	2	5	5
4	111500001	112000000	3	3	7	2	5	5
4	112000001	112500000	3	3	8	2	5	6
4	112500001	113000000	3	3	8	2	5	5
4	113000001	113500000	3	3	8	2	5	5
4	113500001	114000000	3	3	8	2	5	5
4	114000001	114500000	3	3	9	2	5	5
4	114500001	115000000	3	3	10	2	5	6
4	115000001	115500000	3	3	10	2	5	6
4	115500001	116000000	3	3	10	2	5	5
4	116000001	116500000	3	3	10	2	6	5
4	116500001	117000000	3	3	10	2	6	5
4	117000001	117500000	3	3	10	2	6	5
4	117500001	118000000	3	3	10	2	7	5
4	118000001	118500000	3	3	11	2	7	5
4	118500001	119000000	3	3	11	2	7	5
4	119000001	119500000	3	3	11	2	7	5
4	119500001	120000000	3	3	11	2	7	5
4	120000001	120500000	3	3	11	2	7	5
4	120500001	121000000	3	3	11	2	7	5
4	121000001	121500000	3	3	11	2	7	5
4	121500001	122000000	3	3	11	2	7	5
4	122000001	122500000	3	3	11	2	7	5
4	122500001	123000000	3	3	11	2	7	5
4	123000001	123500000	3	3	11	2	7	5
4	123500001	124000000	3	3	11	2	7	5
4	124000001	124500000	3	3	11	2	7	5
4	124500001	125000000	3	3	11	2	7	5
4	125000001	125500000	3	3	11	2	7	5
4	125500001	126000000	3	3	11	2	8	5
4	126000001	126500000	3	3	11	2	8	5
4	126500001	127000000	3	3	11	2	8	5
4	127000001	127500000	3	3	11	2	8	6
4	127500001	128000000	3	4	10	2	8	5
4	128000001	128500000	3	4	10	2	8	5
4	128500001	129000000	3	4	10	2	8	5
4	129000001	129500000	3	4	10	2	8	5
4	129500001	130000000	3	4	10	2	8	5
4	130000001	130500000	3	4	9	2	8	5
4	130500001	131000000	3	4	9	2	8	5
4	131000001	131500000	3	4	9	2	8	5
4	132000001	132500000	3	4	8	2	8	5
4	132500001	133000000	3	4	8	2	7	5
4	133000001	133500000	3	4	8	2	7	5
4	133500001	134000000	3	4	8	2	7	5
4	134000001	134500000	3	4	8	2	7	5
4	134500001	135000000	3	4	8	2	7	5
4	135000001	135500000	3	4	8	2	7	5
4	135500001	136000000	3	4	8	2	7	5
4	136000001	136500000	3	4	8	2	7	5
4	136500001	137000000	3	4	8	2	7	5
4	137000001	137500000	3	4	8	2	6	5
4	137500001	138000000	3	4	8	2	6	5
4	138000001	138500000	3	4	8	2	6	5
4	138500001	139000000	3	4	8	2	6	5
4	139000001	139500000	3	4	8	2	6	5
4	139500001	140000000	3	4	8	3	6	5
4	140000001	140500000	3	4	8	3	6	5
4	140500001	141000000	3	4	8	3	6	5
4	141000001	141500000	3	4	8	3	6	5
4	141500001	142000000	3	4	8	3	6	5
4	142000001	142500000	3	4	8	3	6	5
4	142500001	143000000	3	4	8	3	6	5
4	143000001	143500000	3	4	8	3	6	5
4	143500001	144000000	3	4	8	3	6	5
4	144000001	144500000	3	4	8	3	6	5
4	144500001	145000000	3	4	8	3	6	6
4	145000001	145500000	3	4	8	4	5	6
4	145500001	146000000	3	4	8	4	6	6
4	146000001	146500000	3	4	8	4	6	6
4	146500001	147000000	3	4	8	4	6	6
4	147000001	147500000	3	4	8	4	6	6
4	147500001	148000000	3	4	8	4	6	6
4	148000001	148500000	3	4	8	4	6	6
4	148500001	149000000	3	4	8	4	6	6
4	149000001	149500000	3	4	8	4	6	6
4	149500001	150000000	3	4	8	4	6	6
4	150000001	150500000	3	4	8	4	5	6
4	150500001	151000000	3	4	8	4	5	6
4	151000001	151500000	3	4	8	4	5	6
4	151500001	152000000	3	4	8	4	5	6
4	152000001	152500000	3	4	8	4	5	6
4	152500001	153000000	3	4	8	4	5	6
4	153000001	153500000	3	4	8	4	5	6
4	153500001	154000000	4	4	8	3	5	6
4	154000001	154500000	4	4	8	3	5	6
4	154500001	155000000	4	4	8	3	5	6
4	155000001	155500000	4	4	8	3	5	6
4	155500001	156000000	4	4	8	3	5	6
4	156000001	156500000	4	4	8	3	5	6
4	156500001	157000000	4	4	8	3	5	6
4	157000001	157500000	4	4	8	3	5	6
4	157500001	158000000	4	4	8	3	5	6
4	158000001	158500000	4	4	8	3	5	6
4	158500001	159000000	4	4	8	3	5	6
4	159000001	159500000	4	4	8	3	5	6
4	159500001	160000000	5	3	8	3	6	6
4	160000001	160500000	5	3	8	3	6	6
4	160500001	161000000	5	3	8	3	6	6
4	161000001	161500000	5	3	8	4	5	6
4	161500001	162000000	5	3	8	4	5	6
4	162000001	162500000	5	4	8	5	5	6
4	162500001	163000000	5	3	8	5	6	6
4	163000001	163500000	5	3	8	5	6	5
4	163500001	164000000	5	3	8	5	6	5
4	164000001	164500000	5	3	8	5	6	5
4	164500001	165000000	5	3	8	5	6	5
4	165000001	165500000	5	3	8	5	6	5
4	165500001	166000000	5	3	8	5	6	5
4	166000001	166500000	5	3	8	5	6	5
4	166500001	167000000	5	3	8	5	6	5
4	167000001	167500000	6	3	8	6	6	6
4	167500001	168000000	6	3	9	6	6	6
4	168000001	168500000	6	3	9	6	6	6
4	168500001	169000000	6	3	9	6	6	6
4	169000001	169500000	6	3	9	6	6	6
4	169500001	170000000	6	3	10	6	5	7
4	170000001	170500000	8	2	8	6	5	6
4	170500001	171000000	8	2	8	6	5	6
4	171000001	171500000	8	2	8	6	5	6
4	171500001	172000000	9	1	9	5	5	6
4	172000001	172500000	9	1	9	5	5	6
4	172500001	173000000	9	1	9	5	5	6
4	173000001	173500000	9	1	9	5	5	6
4	173500001	174000000	9	1	10	5	8	6
4	174000001	174500000	9	1	9	4	8	6
4	174500001	175000000	9	1	9	4	8	6
4	175000001	175500000	9	1	9	4	8	7
4	175500001	176000000	9	1	8	4	8	6
4	176000001	176500000	9	1	8	4	9	5
4	176500001	177000000	9	1	8	4	9	5
4	177000001	177500000	9	1	8	3	8	6
4	177500001	178000000	9	1	8	3	8	5
4	178000001	178500000	9	1	8	3	8	5
4	178500001	179000000	9	1	8	3	8	5
4	179000001	179500000	10	1	8	3	8	5
4	179500001	180000000	10	1	8	3	8	5
4	180000001	180500000	10	1	8	3	8	5
4	180500001	181000000	10	1	7	4	8	5
4	181000001	181500000	10	1	6	3	7	5
4	181500001	182000000	10	1	6	3	7	5
4	182000001	182500000	10	1	6	3	7	5
4	182500001	183000000	10	1	6	3	7	5
4	183000001	183500000	10	1	6	3	7	6
4	183500001	184000000	10	1	6	3	7	6
4	184000001	184500000	10	1	5	3	6	5
4	184500001	185000000	10	1	5	3	6	5
4	185000001	185500000	10	1	5	3	6	5
4	185500001	186000000	10	1	5	3	6	5
4	186000001	186500000	10	1	5	3	6	5
4	186500001	187000000	10	1	5	3	6	5
4	187000001	187500000	10	1	5	3	6	5
4	187500001	188000000	10	1	5	3	6	5
4	188500001	189000000	10	1	5	3	6	5
5	1	500000	24	2	30	3	41	10
5	500001	1000000	24	2	30	3	41	10
5	1000001	1500000	24	2	30	3	41	10
5	1500001	2000000	24	2	30	3	41	10
5	2000001	2500000	23	2	30	4	40	15
5	2500001	3000000	23	2	30	5	39	15
5	3500001	4000000	23	2	30	5	38	15
5	4000001	4500000	23	3	30	6	38	18
5	4500001	5000000	23	3	30	6	38	18
5	5000001	5500000	21	3	26	6	31	19
5	5500001	6000000	21	3	26	6	31	19
5	6000001	6500000	21	3	26	6	31	19
5	6500001	7000000	21	3	26	6	31	19
5	7000001	7500000	21	3	26	6	31	19
5	7500001	8000000	21	3	26	6	31	20
5	8000001	8500000	21	3	26	6	31	20
5	8500001	9000000	21	3	26	6	29	21
5	9000001	9500000	21	3	26	6	29	21
5	9500001	10000000	21	3	26	6	29	21
5	10000001	10500000	18	3	24	9	23	27
5	10500001	11000000	16	3	24	9	17	29
5	11000001	11500000	16	3	23	9	16	29
5	11500001	12000000	16	3	20	9	15	28
5	12000001	12500000	16	3	20	9	15	28
5	12500001	13000000	16	3	20	9	15	29
5	13000001	13500000	16	3	20	9	15	29
5	13500001	14000000	14	3	20	9	15	28
5	14000001	14500000	12	3	13	10	8	28
5	14500001	15000000	12	3	13	10	8	28
5	15000001	15500000	12	3	13	10	8	28
5	15500001	16000000	12	3	13	10	8	28
5	16000001	16500000	12	3	14	10	8	28
5	16500001	17000000	12	3	14	10	8	28
5	17000001	17500000	12	3	14	10	8	28
5	18000001	18500000	12	3	14	10	8	28
5	18500001	19000000	12	3	14	10	8	28
5	19000001	19500000	12	3	13	11	8	28
5	19500001	20000000	12	3	12	11	8	28
5	20000001	20500000	12	3	12	11	8	28
5	21000001	21500000	12	3	12	11	8	28
5	21500001	22000000	12	3	12	11	8	28
5	22500001	23000000	12	3	12	11	9	28
5	23000001	23500000	12	3	12	11	9	28
5	23500001	24000000	12	3	12	11	9	28
5	24000001	24500000	12	3	12	11	9	28
5	24500001	25000000	12	3	12	11	9	28
5	25000001	25500000	12	3	12	11	9	28
5	25500001	26000000	12	3	12	11	9	28
5	26000001	26500000	12	3	12	11	9	28
5	26500001	27000000	12	3	12	11	9	28
5	27000001	27500000	12	3	12	11	9	28
5	27500001	28000000	12	3	12	11	9	28
5	28000001	28500000	12	3	12	11	9	28
5	28500001	29000000	12	3	12	11	9	29
5	29000001	29500000	12	3	12	11	9	29
5	29500001	30000000	12	3	12	11	9	29
5	30000001	30500000	12	3	12	11	9	29
5	30500001	31000000	12	3	12	11	9	29
5	31000001	31500000	12	3	12	11	9	29
5	31500001	32000000	12	3	12	11	9	29
5	32000001	32500000	9	3	12	11	2	28
5	32500001	33000000	9	3	12	11	2	28
5	33000001	33500000	9	3	12	11	2	28
5	33500001	34000000	9	3	12	11	2	28
5	34500001	35000000	9	3	12	11	2	27
5	35000001	35500000	9	3	12	11	2	27
5	35500001	36000000	9	3	12	11	2	27
5	36000001	36500000	9	3	12	11	2	27
5	36500001	37000000	9	3	12	11	2	27
5	37000001	37500000	9	3	12	11	3	27
5	37500001	38000000	9	3	13	10	3	27
5	38000001	38500000	9	3	13	10	3	27
5	38500001	39000000	9	3	13	10	3	27
5	39000001	39500000	9	3	14	9	3	27
5	39500001	40000000	9	3	14	9	3	27
5	40000001	40500000	9	3	14	9	3	27
5	40500001	41000000	9	3	14	9	3	27
5	41000001	41500000	9	3	14	9	4	27
5	41500001	42000000	9	3	14	9	4	27
5	42000001	42500000	9	3	14	9	4	27
5	42500001	43000000	9	3	14	9	4	26
5	43000001	43500000	9	3	14	9	4	26
5	43500001	44000000	9	3	14	9	4	26
5	44000001	44500000	9	3	14	9	4	26
5	44500001	45000000	9	3	14	9	4	26
5	45000001	45500000	9	3	14	9	4	26
5	45500001	46000000	9	3	14	9	4	26
5	50500001	51000000	9	2	15	8	7	24
5	51000001	51500000	12	2	17	8	8	23
5	51500001	52000000	12	2	17	8	8	22
5	52000001	52500000	12	1	17	9	10	22
5	52500001	53000000	12	1	18	9	11	22
5	53000001	53500000	13	1	18	9	11	22
5	53500001	54000000	13	1	19	8	11	22
5	54000001	54500000	13	1	19	8	11	22
5	54500001	55000000	13	1	19	8	11	22
5	55000001	55500000	13	1	20	8	11	22
5	55500001	56000000	13	1	21	9	11	22
5	56000001	56500000	14	1	22	9	14	21
5	56500001	57000000	14	1	22	9	14	21
5	57000001	57500000	14	1	22	7	14	20
5	57500001	58000000	14	1	22	7	14	22
5	58000001	58500000	14	1	22	7	14	22
5	58500001	59000000	14	1	22	7	14	22
5	59000001	59500000	14	1	22	8	11	22
5	59500001	60000000	13	1	22	8	11	22
5	60000001	60500000	13	1	21	8	11	22
5	60500001	61000000	13	1	21	8	12	22
5	61000001	61500000	13	1	21	8	13	22
5	61500001	62000000	13	1	21	8	13	22
5	62000001	62500000	14	1	21	8	13	22
5	62500001	63000000	14	1	21	9	15	22
5	63000001	63500000	14	1	21	8	14	22
5	63500001	64000000	14	1	21	8	14	22
5	64000001	64500000	14	1	21	7	15	22
5	64500001	65000000	14	1	21	7	15	22
5	65000001	65500000	14	1	21	7	16	21
5	65500001	66000000	14	1	21	7	16	21
5	66000001	66500000	14	1	21	7	16	21
5	66500001	67000000	14	1	21	7	16	21
5	67000001	67500000	14	1	21	7	16	22
5	67500001	68000000	14	1	21	7	16	22
5	68000001	68500000	14	1	21	7	16	22
5	68500001	69000000	13	1	21	7	16	21
5	69000001	69500000	13	1	21	7	16	21
5	71500001	72000000	12	1	20	6	15	20
5	72000001	72500000	12	1	20	6	15	20
5	72500001	73000000	12	1	20	6	16	20
5	73000001	73500000	12	1	20	6	16	20
5	73500001	74000000	12	1	20	6	15	20
5	74000001	74500000	12	1	20	6	15	20
5	74500001	75000000	12	1	20	6	16	20
5	75000001	75500000	12	1	20	6	16	20
5	75500001	76000000	12	1	20	6	16	20
5	76000001	76500000	12	1	20	6	16	20
5	76500001	77000000	12	1	19	6	15	20
5	77000001	77500000	12	1	19	6	15	20
5	77500001	78000000	12	1	19	6	16	20
5	78000001	78500000	12	1	19	6	16	20
5	78500001	79000000	12	1	19	6	16	20
5	79000001	79500000	12	1	19	6	16	20
5	79500001	80000000	12	1	19	6	16	20
5	80000001	80500000	11	1	19	6	15	20
5	80500001	81000000	10	1	20	6	15	20
5	81000001	81500000	10	1	20	6	14	20
5	81500001	82000000	10	1	20	6	13	20
5	82000001	82500000	10	1	20	6	14	20
5	82500001	83000000	10	1	20	6	14	20
5	83000001	83500000	10	1	20	6	14	19
5	83500001	84000000	10	1	21	6	14	19
5	84000001	84500000	10	1	20	6	14	19
5	84500001	85000000	10	1	20	6	15	19
5	85000001	85500000	11	1	20	7	14	19
5	85500001	86000000	11	1	20	7	14	19
5	86000001	86500000	11	1	20	7	14	19
5	86500001	87000000	12	1	20	8	14	19
5	87000001	87500000	12	1	19	8	14	19
5	87500001	88000000	12	1	19	8	14	19
5	88000001	88500000	13	1	19	8	14	19
5	88500001	89000000	12	1	19	8	13	19
5	89500001	90000000	12	1	19	8	14	19
5	90000001	90500000	12	1	19	8	14	19
5	90500001	91000000	12	1	19	8	14	18
5	91000001	91500000	12	1	19	8	14	18
5	91500001	92000000	12	1	19	8	16	18
5	92000001	92500000	12	1	19	8	16	18
5	92500001	93000000	12	1	19	8	16	18
5	93000001	93500000	12	1	19	8	16	18
5	93500001	94000000	12	1	19	8	16	18
5	94000001	94500000	13	1	20	8	16	18
5	94500001	95000000	13	1	21	8	17	18
5	95000001	95500000	14	1	21	9	16	18
5	95500001	96000000	14	1	21	9	15	18
5	96000001	96500000	14	1	21	9	15	18
5	96500001	97000000	14	1	21	9	15	18
5	97000001	97500000	15	1	20	8	15	18
5	97500001	98000000	15	1	20	8	18	18
5	98000001	98500000	16	1	21	8	18	18
5	98500001	99000000	16	1	21	8	18	18
5	99000001	99500000	15	1	21	8	19	18
5	99500001	100000000	15	1	21	7	18	18
5	100500001	101000000	15	1	20	7	16	18
5	101000001	101500000	15	1	20	7	16	18
5	101500001	102000000	14	1	20	7	15	18
5	102000001	102500000	14	1	20	7	15	18
5	102500001	103000000	13	1	19	6	15	17
5	103000001	103500000	13	1	18	6	15	17
5	103500001	104000000	13	1	18	6	14	17
5	104000001	104500000	13	1	18	7	14	17
5	104500001	105000000	13	1	18	7	13	18
5	105000001	105500000	13	1	19	7	13	17
5	105500001	106000000	13	1	19	7	13	17
5	106000001	106500000	13	1	19	7	13	17
5	106500001	107000000	13	1	19	7	13	17
5	107000001	107500000	13	1	18	7	13	17
5	107500001	108000000	13	1	18	7	13	18
5	108000001	108500000	13	1	18	7	13	18
5	108500001	109000000	14	1	18	7	13	19
5	109000001	109500000	14	1	17	7	13	19
5	109500001	110000000	14	1	15	7	12	19
5	110000001	110500000	13	1	15	7	13	19
5	110500001	111000000	13	1	15	7	13	19
5	111000001	111500000	12	2	16	7	13	19
5	111500001	112000000	12	2	15	7	12	18
5	112000001	112500000	11	2	15	7	9	17
5	112500001	113000000	11	2	15	7	9	17
5	113000001	113500000	11	2	15	7	9	17
5	113500001	114000000	11	2	15	8	10	17
5	114000001	114500000	10	2	15	7	10	18
5	114500001	115000000	10	2	15	7	10	18
5	115000001	115500000	10	2	15	7	9	18
5	115500001	116000000	9	2	15	7	9	18
5	116000001	116500000	9	2	15	7	9	18
5	116500001	117000000	9	2	15	7	9	18
5	117000001	117500000	9	2	15	7	10	18
5	117500001	118000000	9	2	15	7	10	18
5	118000001	118500000	9	2	15	7	10	18
5	118500001	119000000	8	2	16	7	10	18
5	119000001	119500000	8	2	16	8	10	19
5	119500001	120000000	8	2	16	8	10	19
5	120000001	120500000	8	2	16	8	10	19
5	120500001	121000000	8	2	16	8	10	19
5	121000001	121500000	8	2	15	7	10	19
5	121500001	122000000	8	2	15	7	10	19
5	122000001	122500000	8	2	15	7	8	19
5	122500001	123000000	8	2	15	7	8	19
5	123000001	123500000	8	2	15	7	8	19
5	123500001	124000000	8	2	15	7	8	19
5	124000001	124500000	8	2	15	7	8	19
5	124500001	125000000	8	2	15	7	8	19
5	125000001	125500000	8	2	14	7	8	19
5	125500001	126000000	8	2	14	7	8	19
5	126000001	126500000	8	2	14	7	8	20
5	126500001	127000000	9	1	13	7	8	19
5	127000001	127500000	9	1	13	7	8	19
5	127500001	128000000	9	1	12	7	7	19
5	128000001	128500000	9	1	12	7	7	19
5	128500001	129000000	9	1	12	7	7	19
5	129000001	129500000	9	1	12	7	7	19
5	129500001	130000000	9	1	12	7	7	19
5	130000001	130500000	9	1	12	7	7	19
5	131000001	131500000	9	1	12	7	7	19
5	131500001	132000000	9	1	12	7	7	19
5	132000001	132500000	9	1	12	7	7	19
5	132500001	133000000	9	1	12	7	7	19
5	133000001	133500000	9	1	12	7	7	19
5	133500001	134000000	7	1	12	6	7	19
5	134000001	134500000	8	1	12	6	6	19
5	134500001	135000000	8	1	13	6	6	19
5	135000001	135500000	8	1	13	6	6	19
5	135500001	136000000	8	1	12	6	6	19
5	136000001	136500000	8	1	12	6	6	19
5	136500001	137000000	8	1	12	6	6	19
5	137000001	137500000	8	1	12	6	5	19
5	137500001	138000000	8	1	12	6	5	19
5	138000001	138500000	7	1	12	5	4	19
5	138500001	139000000	7	1	12	5	4	19
5	139000001	139500000	7	1	11	5	3	19
5	139500001	140000000	7	1	10	5	3	18
5	140000001	140500000	7	1	10	5	3	18
5	140500001	141000000	7	1	10	5	3	18
5	141000001	141500000	7	1	10	5	3	18
5	141500001	142000000	7	1	10	5	3	18
5	142000001	142500000	8	1	10	6	4	18
5	142500001	143000000	8	1	10	6	4	18
5	143000001	143500000	8	1	10	6	4	18
5	144000001	144500000	8	1	10	6	5	17
5	144500001	145000000	8	1	10	6	5	17
5	145000001	145500000	8	1	10	6	5	17
5	145500001	146000000	8	1	10	6	5	18
5	146000001	146500000	8	1	10	6	4	18
5	146500001	147000000	9	1	10	7	4	18
5	147000001	147500000	9	1	10	8	3	18
5	147500001	148000000	8	1	10	7	3	19
5	148000001	148500000	8	1	10	7	3	18
5	148500001	149000000	8	2	10	7	3	17
5	149000001	149500000	6	3	9	6	1	17
5	149500001	150000000	6	3	9	6	1	17
5	150000001	150500000	6	3	9	6	1	17
5	150500001	151000000	6	3	9	6	1	17
5	151000001	151500000	6	3	9	6	1	17
5	151500001	152000000	10	3	10	6	7	17
5	152000001	152500000	10	3	10	6	7	16
5	152500001	153000000	10	3	10	6	7	16
5	153000001	153500000	10	3	10	6	7	16
5	153500001	154000000	10	3	10	6	7	16
5	154000001	154500000	10	3	10	6	5	16
5	154500001	155000000	11	3	10	6	5	16
5	155000001	155500000	11	3	10	6	5	16
5	155500001	156000000	11	3	10	6	5	16
5	156000001	156500000	11	3	10	6	5	16
5	156500001	157000000	11	3	10	6	5	16
5	157000001	157500000	11	3	10	6	5	16
5	157500001	158000000	11	3	10	6	5	16
5	158000001	158500000	11	3	10	6	5	16
5	158500001	159000000	11	3	10	6	5	16
5	159000001	159500000	11	3	10	6	5	16
5	159500001	160000000	11	3	10	6	5	16
5	160000001	160500000	11	3	10	6	6	16
5	160500001	161000000	11	3	11	6	5	15
5	161000001	161500000	10	3	11	6	5	15
5	161500001	162000000	10	3	11	6	5	15
5	162000001	162500000	10	3	11	6	5	15
5	162500001	163000000	10	3	12	6	6	15
5	163000001	163500000	10	3	11	6	6	14
5	163500001	164000000	10	3	11	6	6	14
5	164000001	164500000	10	3	10	6	6	14
5	164500001	165000000	10	3	10	6	6	14
5	165000001	165500000	10	3	10	6	6	14
5	165500001	166000000	10	3	10	6	8	14
5	166000001	166500000	10	3	10	6	8	14
5	166500001	167000000	10	3	10	6	8	14
5	167000001	167500000	10	3	10	6	8	14
5	167500001	168000000	10	3	10	6	7	14
5	168000001	168500000	10	3	10	6	7	14
5	168500001	169000000	10	3	10	6	7	14
5	169000001	169500000	10	3	10	6	7	14
5	169500001	170000000	10	3	10	6	6	14
5	170000001	170500000	10	3	10	6	6	14
5	170500001	171000000	10	3	10	6	5	14
5	171000001	171500000	9	3	10	5	6	14
5	171500001	172000000	9	3	10	5	6	14
5	172000001	172500000	9	3	10	5	6	14
5	172500001	173000000	9	3	10	5	6	14
5	173000001	173500000	10	3	11	5	7	15
5	173500001	174000000	10	3	11	5	7	15
5	174000001	174500000	13	3	14	4	21	16
5	174500001	175000000	13	3	14	4	21	16
5	175000001	175500000	13	3	14	4	21	16
5	176500001	177000000	13	3	14	4	21	16
5	177000001	177500000	13	3	14	4	21	16
5	178000001	178500000	15	3	16	6	27	15
5	178500001	179000000	15	3	16	6	27	15
5	179000001	179500000	15	3	16	6	27	15
5	179500001	180000000	15	3	16	6	27	15
5	180000001	180500000	15	3	16	6	27	15
5	180500001	181000000	15	3	16	6	27	15
6	500001	1000000	2	0	7	1	1	8
6	1000001	1500000	2	0	7	1	1	8
6	1500001	2000000	2	0	7	1	1	8
6	2000001	2500000	2	0	7	1	1	8
6	2500001	3000000	2	0	7	1	1	8
6	3000001	3500000	2	0	7	1	1	8
6	3500001	4000000	3	0	7	1	1	8
6	4000001	4500000	3	0	7	1	1	9
6	4500001	5000000	4	0	7	1	1	9
6	5000001	5500000	4	0	7	1	2	9
6	5500001	6000000	4	0	8	1	3	10
6	6000001	6500000	4	0	8	1	3	10
6	6500001	7000000	4	0	8	2	3	10
6	7000001	7500000	4	0	8	2	3	10
6	7500001	8000000	4	0	8	2	3	11
6	8000001	8500000	4	0	9	2	4	11
6	8500001	9000000	4	0	9	2	5	12
6	9000001	9500000	4	0	9	2	5	12
6	9500001	10000000	4	0	9	2	5	12
6	10000001	10500000	4	0	9	2	5	12
6	10500001	11000000	3	0	8	2	3	11
6	11000001	11500000	3	0	7	2	2	12
6	11500001	12000000	3	0	7	2	2	12
6	12000001	12500000	3	0	7	2	2	12
6	12500001	13000000	3	0	7	2	1	12
6	13000001	13500000	2	0	6	2	1	12
6	13500001	14000000	2	0	6	2	0	13
6	14000001	14500000	2	0	5	2	0	12
6	14500001	15000000	1	0	5	2	0	12
6	15000001	15500000	1	0	5	2	0	12
6	15500001	16000000	1	0	5	2	0	12
6	16000001	16500000	1	0	5	2	0	12
6	16500001	17000000	1	0	5	2	0	12
6	17000001	17500000	1	0	5	2	0	12
6	17500001	18000000	1	0	5	2	0	12
6	18000001	18500000	1	0	5	2	0	12
6	18500001	19000000	1	0	5	2	0	12
6	19000001	19500000	1	0	5	2	1	12
6	19500001	20000000	1	0	5	2	1	12
6	20000001	20500000	1	0	5	2	1	12
6	20500001	21000000	1	0	5	2	1	12
6	21000001	21500000	1	0	5	2	1	12
6	21500001	22000000	1	0	5	2	1	12
6	22000001	22500000	1	0	5	2	1	12
6	22500001	23000000	1	0	5	2	1	12
6	23000001	23500000	1	0	5	2	1	12
6	23500001	24000000	1	0	5	2	1	12
6	24000001	24500000	1	0	5	2	1	12
6	24500001	25000000	1	0	5	2	0	12
6	25000001	25500000	1	0	5	2	0	12
6	25500001	26000000	1	0	5	2	0	12
6	26000001	26500000	1	0	5	2	0	12
6	27000001	27500000	1	0	5	2	0	12
6	27500001	28000000	1	0	5	2	0	12
6	28000001	28500000	1	0	5	2	0	12
6	29000001	29500000	1	0	5	2	0	12
[truncated: 3,318 more rows]

## Sheet: 2F
(((L5_DW1:7,L7_DW1:14)internal_1:12,(R1A_DW1:20,R2_DW1:8)internal_2:8)internal_3:12,diploid:0):0;

## Sheet: 2G-L
Patient	mPGA	Lossness	Spearman	Total_Events	Number_subclonal_events	Subclonality
FD-001	0.04769	0.1033	0.1315	45	44	0.9778
FD-002	0.07263	0.07032	0.1701	75	73	0.9733
FD-003	0.06243	0.01903	0.2003	71	69	0.9718
FI-002	0.101	0.05278	0.1829	15	9	0.6
FI-003	0.07729	0.09465	0.1762	40	36	0.9
FI-004	0.2617	0.09355	0.1033	115	79	0.687
FI-005	0.04221	0.09877	0.092	30	30	1
FI-008	0.05976	0.03492	0.3336	23	20	0.8696
FI-009	0.1103	0.1387	0.207	53	43	0.8113
FI-011	0.1762	0.3097	0.09278	48	28	0.5833
FI-012	0.02407	0.02121	0.1597	11	7	0.6364
FI-013	0.1924	0.09693	0.0638	44	29	0.6591
FI-015	0.06188	0.1843	0.1178	26	23	0.8846
FI-019	0.0378	0.02838	0.08843	23	20	0.8696
FI-023	0.08896	0.1457	0.04038	33	28	0.8485
FI-024	0.1445	0.1472	0.03523	28	20	0.7143
FI-028	0.02942	0.0197	0.2035	12	9	0.75
FI-029	0.06334	0.06514	0.1317	28	23	0.8214
FI-030	0.06423	0.05197	0.05141	18	12	0.6667
FI-031	0.125	0.04976	0.4795	33	31	0.9394
FI-032	0.07716	0.116	0.09977	52	41	0.7885
FI-039	0.08891	0.07121	0.1571	50	46	0.92
FI-045	0.0804	0.08115	0.2087	26	25	0.9615
FI-048	0.1457	0.207	0.04206	41	22	0.5366
FI-049	0.07007	0.1553	0.06125	51	42	0.8235
FI-051	0.1893	0.1649	0.3851	90	73	0.8111
FI-052	0.5626	0.06535	0.1016	127	98	0.7717
FI-055	0.1712	0.1737	0.04134	60	42	0.7
FI-057	0.5742	0.06382	0.1622	154	140	0.9091
FI-059	0.02204	0.07172	0.07587	30	27	0.9
FI-061	0.1443	0.1214	0.05037	23	16	0.6957
FI-065	0.05392	0.1257	0.1964	67	66	0.9851
FI-070	0.0804	0.04717	0.08474	22	16	0.7273
FI-072	0.1534	0.06873	0.09085	37	30	0.8108
FI-075	0.0474	0.0734	0.04358	20	15	0.75
FI-079	0.01523	0.1078	0.08497	16	12	0.75
FI-080	0.3234	0.1707	0.1023	96	73	0.7604
FI-082	0.115	0.1589	0.04078	44	33	0.75
FI-086	0.08476	0.1549	0.03206	22	12	0.5455
FI-091	0.2875	0.06576	0.09219	72	59	0.8194
FI-093	0.3417	0.08959	0.255	78	70	0.8974
FI-097	0.2124	0.1166	0.05861	75	58	0.7733
FI-104	0.1331	0.07153	0.3945	32	24	0.75
FI-109	0.1649	0.1315	0.1274	73	65	0.8904
FI-111	0.1412	0.08441	0.1121	54	51	0.9444
FI-114	0.04815	0.1092	0.07911	30	28	0.9333
FI-115	0.02012	0.1681	0.1138	29	24	0.8276
FI-118	0.09296	0.1471	0.1992	35	25	0.7143
FI-119	0.2387	0.0968	0.1807	71	55	0.7746
FI-121	0.25	0.1253	0.1684	86	71	0.8256
FI-122	0.07146	0.1202	0.2208	70	65	0.9286
FI-124	0.08902	0.08962	0.05081	38	32	0.8421
FI-125	0.1859	0.1491	0.1746	107	98	0.9159
FI-128	0.05949	0.05616	0.1555	19	15	0.7895
FI-129	0.1053	0.02096	0.09457	40	37	0.925
FI-130	0.08238	0.174	0.0921	40	29	0.725
FI-131	0.129	0.108	0.1128	38	31	0.8158
FI-132	0.1352	0.1299	0.2787	81	69	0.8519
FI-134	0.08803	0.03935	0.05272	25	20	0.8
FI-137	0.0844	0.05164	0.2306	30	21	0.7
FI-140	0.2253	0.07086	0.04425	67	48	0.7164
FI-141	0.05962	0.06763	0.01983	13	8	0.6154
FI-143	0.198	0.1472	0.2645	106	100	0.9434
FI-144	0.08702	0.05697	0.1002	27	15	0.5556
FI-147	0.2859	0.05618	0.1555	86	63	0.7326
FI-150	0.07039	0.1473	0.3071	51	49	0.9608
FI-151	0.06244	0.1366	0.09036	22	15	0.6818
FI-152	0.1488	0.08793	0.1102	79	70	0.8861
FI-153	0.1153	0.1627	0.05473	21	9	0.4286
FI-154	0.2228	0.2013	0.2985	78	59	0.7564
FI-155	0.3919	0.09863	0.1778	184	170	0.9239
FI-156	0.1169	0.1583	0.08289	47	42	0.8936
FI-158	0.1759	0.1909	0.1044	91	80	0.8791
FI-160	0.2212	0.09956	0.2518	99	79	0.798
FI-165	0.3979	0.08003	0.08701	97	64	0.6598
FI-170	0.07414	0.09446	0.1147	36	27	0.75
FI-174	0.07708	0.1735	0.1762	49	39	0.7959
FI-178	0.03794	0.1022	0.1397	35	29	0.8286
FI-180	0.1882	0.1002	0.03035	49	29	0.5918
FI-182	0.01642	0.06389	0.07203	12	10	0.8333
FI-187	0.08637	0.1589	0.0526	31	21	0.6774
FI-191	0.4261	0.2804	0.1114	292	255	0.8733
FI-194	0.02244	0.01149	0.1381	7	4	0.5714
FI-202	0.1097	0.08294	0.1316	41	37	0.9024
FI-203	0.09832	0.09506	0.1238	35	30	0.8571
FI-205	0.07835	0.06914	0.07295	19	16	0.8421
FI-207	0.05398	0.1097	0.2298	28	24	0.8571
FI-208	0.07611	0.04765	0.06003	47	39	0.8298
FI-210	0.04318	0.09447	0.06898	17	15	0.8824
FI-212	0.08218	0.1564	0.06153	40	33	0.825
FI-213	0.04664	0.06468	0.1181	20	18	0.9
FI-215	0.3945	0.1405	0.1922	172	141	0.8198
FI-218	0.0358	0.05196	0.1123	33	32	0.9697
FI-219	0.1234	0.1211	0.03803	59	49	0.8305
FI-221	0.4453	0.1344	0.1266	234	207	0.8846
FI-222	0.5846	0.04235	0.1032	176	135	0.767
FI-225	0.06862	0.09749	0.1102	43	41	0.9535
FI-226	0.2478	0.1176	0.101	182	172	0.9451
FI-227	0.09333	0.1201	0.1584	68	63	0.9265
FI-228	0.06195	0.06574	0.05449	24	19	0.7917
FI-230	0.03762	0.08335	0.141	26	23	0.8846
FI-231	0.03764	0.07253	0.06945	34	31	0.9118
FI-233	0.3165	0.1655	0.3562	139	126	0.9065
FI-234	0.08338	0.1244	0.1881	17	7	0.4118
FI-242	0.1001	0.05113	0.07313	25	18	0.72
FI-243	0.2456	0.1694	0.03604	69	40	0.5797
FI-246	0.05191	0.03953	0.08581	30	27	0.9
FI-248	0.06244	0.1249	0.07372	29	25	0.8621
FI-249	0.0734	0.03639	0.1465	19	17	0.8947

## Sheet: 2M
Patient	Sample	TP53	PGA
FD-001	01_DW1	FALSE	0.06902
FD-001	02_DW1	FALSE	0.01937
FD-001	04_DW1	FALSE	0.07786
FD-001	05_DW1	FALSE	0.03479
FD-001	06_DW1	FALSE	0.03479
FD-001	07_DW1	FALSE	0.03611
FD-001	08_DW1	FALSE	0.03404
FD-001	13_DW1	FALSE	0.01486
FD-001	14_DW1	FALSE	0.03611
FD-001	15_DW1	FALSE	0.06959
FD-001	16_DW1	FALSE	0.09291
FD-001	17_DW1	FALSE	0.07354
FD-001	19_DW1	FALSE	0.03667
FD-001	20_DW1	FALSE	0.03799
FD-002	B11_DW1	FALSE	0.1177
FD-002	B13_DW1	FALSE	0.01411
FD-002	B27_DW1	FALSE	0.06677
FD-002	B30_DW1	FALSE	0.02633
FD-002	B31_DW1	FALSE	0.01956
FD-002	B32_DW1	FALSE	0.03329
FD-002	B33_DW1	FALSE	0.0363
FD-002	B36_DW1	FALSE	0.03273
FD-002	B38_DW1	FALSE	0.03084
FD-002	B40_DW1	FALSE	0.01298
FD-002	B43_DW1	FALSE	0.04382
FD-002	B45_DW1	FALSE	0.02953
FD-002	B47_DW1	FALSE	0.4802
FD-003	03_DW1	FALSE	0.0126
FD-003	08_DW1	FALSE	0.07786
FD-003	09_DW1	FALSE	0.06282
FD-003	16_DW1	FALSE	0.07241
FD-003	17_DW1	FALSE	0.06564
FD-003	18_DW1	FALSE	0.07072
FD-003	30_DW1	FALSE	0.05454
FD-003	35_DW1	FALSE	0.04156
FD-003	37_DW1	FALSE	0.01448
FD-003	38_DW1	FALSE	0.09216
FD-003	39_DW1	FALSE	0.06959
FD-003	41_DW1	FALSE	0.03856
FD-003	43_DW1	FALSE	0.06357
FD-003	45_DW1	FALSE	0.06056
FD-003	46_DW1	FALSE	0.06282
FD-003	47_DW1	FALSE	0.08595
FD-003	48_DW1	FALSE	0.06301
FD-003	49_DW1	TRUE	0.0662
FD-003	50_DW1	FALSE	0.02125
FD-003	51_DW1	FALSE	0.0993
FD-003	52_DW1	FALSE	0.0931
FD-003	55_DW1	FALSE	0.07467
FD-003	56_DW1	TRUE	0.07241
FI-002	R1A_DW1	FALSE	0.1006
FI-002	R1B_DW1	FALSE	0.1029
FI-002	R2A_DW1	FALSE	0.1006
FI-002	R2B_DW1	FALSE	0.1014
FI-002	R4A_DW1	FALSE	0.1014
FI-002	R6A_DW1	FALSE	0.1014
FI-002	R6B_DW1	FALSE	0.09893
FI-003	L6A_DW1	FALSE	0.1192
FI-003	L6B_DW1	FALSE	0.01862
FI-003	R3A_DW1	FALSE	0.1386
FI-003	R3B_DW1	FALSE	0.03273
FI-004	R1A_DW1	FALSE	0.2366
FI-004	R1B_DW1	FALSE	0.2411
FI-004	R1C_DW1	FALSE	0.2569
FI-004	R1D_DW1	FALSE	0.2972
FI-004	R2A_DW1	FALSE	0.2579
FI-005	L7_DW1	TRUE	0.02953
FI-005	R1_DW1	FALSE	0.03009
FI-005	R2_DW1	FALSE	0.02012
FI-005	R3_DW1	FALSE	0.1108
FI-005	R4_DW1	FALSE	0.0205
FI-008	L10_DW1	FALSE	0.08332
FI-008	L8_DW1	FALSE	0.02972
FI-008	L9_DW1	FALSE	0.07504
FI-008	R6_DW1	FALSE	0.05097
FI-009	L10_DW1	FALSE	0.1204
FI-009	L11A_DW1	FALSE	0.06827
FI-009	L11B_DW1	FALSE	0.1198
FI-009	L12_DW1	FALSE	0.06507
FI-009	L7_DW1	FALSE	0.1198
FI-009	L8_DW1	FALSE	0.0993
FI-009	R2_DW1	FALSE	0.1463
FI-009	R3_DW1	FALSE	0.1463
FI-009	R5_DW1	FALSE	0.1475
FI-009	R6_DW1	FALSE	0.07015
FI-011	L3_DW1	FALSE	0.2163
FI-011	M6_DW1	FALSE	0.1535
FI-011	R1_DW1	FALSE	0.1589
FI-012	L7_DW1	FALSE	0.04852
FI-012	R1_DW1	FALSE	0.01241
FI-012	R2_DW1	FALSE	0.01128
FI-013	R1_DW1	FALSE	0.1964
FI-013	R2_DW1	FALSE	0.1909
FI-013	R3_DW1	FALSE	0.1911
FI-013	R6_DW1	FALSE	0.1913
FI-015	L1_DW1	FALSE	0.07335
FI-015	L3_DW1	FALSE	0.07579
FI-015	L4_DW1	FALSE	0.03649
FI-019	L11_DW1	FALSE	0.02219
FI-019	L12_DW1	FALSE	0.0363
FI-019	L7_DW1	FALSE	0.04589
FI-019	L8_DW1	FALSE	0.06677
FI-019	L9_DW1	FALSE	0.01787
FI-021	B1_DW1	FALSE	0.2187
FI-021	B3_DW1	FALSE	0.2099
FI-023	L1_DW1	FALSE	0.08877
FI-023	L2_DW1	FALSE	0.09423
FI-023	L7_DW1	FALSE	0.09009
FI-023	L8_DW1	FALSE	0.08539
FI-023	R5_DW1	FALSE	0.08633
FI-024	R1A_DW1	FALSE	0.1458
FI-024	R1B_DW1	FALSE	0.1448
FI-024	R1C_DW1	FALSE	0.1471
FI-024	R1D_DW1	FALSE	0.1403
FI-028	L11_DW1	FALSE	0.02953
FI-028	L12_DW1	FALSE	0.02972
FI-028	L8_DW1	FALSE	0.02953
FI-028	R2_DW1	FALSE	0.03273
FI-028	R3_DW1	FALSE	0.02953
FI-028	R4_DW1	FALSE	0.02746
FI-028	R5_DW1	FALSE	0.02746
FI-029	R1_DW1	FALSE	0.05266
FI-029	R2_DW1	FALSE	0.06489
FI-029	R5_DW1	FALSE	0.06
FI-029	R6_DW1	FALSE	0.07579
FI-030	L2A_DW1	FALSE	0.05417
FI-030	L2C_DW1	FALSE	0.05718
FI-030	L2D_DW1	FALSE	0.08388
FI-030	L5_DW1	FALSE	0.06169
FI-039	L5_DW1	FALSE	0.0773
FI-039	L6_DW1	FALSE	0.07335
FI-039	L7_DW1	FALSE	0.107
FI-039	L8_DW1	FALSE	0.09724
FI-039	R1_DW1	FALSE	0.09667
FI-039	R2_DW1	FALSE	0.09667
FI-039	R3_DW1	FALSE	0.09855
FI-039	R4_DW1	FALSE	0.06451
FI-045	R1_DW1	FALSE	0.04721
FI-045	R2_DW1	FALSE	0.03743
FI-045	R4_DW1	FALSE	0.07655
FI-045	R5_DW1	FALSE	0.1604
FI-048	L5_DW1	FALSE	0.1411
FI-048	L6_DW1	FALSE	0.1424
FI-048	R1_DW1	FALSE	0.1516
FI-048	R2_DW1	FALSE	0.1439
FI-048	R3_DW1	FALSE	0.1497
FI-049	L5_DW1	FALSE	0.05379
FI-049	L7_DW1	FALSE	0.05285
FI-049	L8_DW1	FALSE	0.07072
FI-049	R1_DW1	FALSE	0.07993
FI-049	R2_DW1	FALSE	0.07636
FI-049	R3_DW1	FALSE	0.07843
FI-049	R4_DW1	FALSE	0.07843
FI-052	L10_DW1	FALSE	0.6054
FI-052	L7_DW1	FALSE	0.5954
FI-052	L9_DW1	FALSE	0.5712
FI-052	R1_DW1	FALSE	0.524
FI-052	R2_DW1	FALSE	0.5289
FI-052	R3_DW1	FALSE	0.6609
FI-052	R4_DW1	FALSE	0.6415
FI-052	R5_DW1	FALSE	0.4102
FI-052	R6_DW1	FALSE	0.5255
FI-055	M4_DW1	FALSE	0.1416
FI-055	R8_DW1	FALSE	0.1696
FI-057	L10_DW1	FALSE	0.5778
FI-057	L7_DW1	FALSE	0.5819
FI-057	L8_DW1	FALSE	0.5875
FI-057	L9_DW1	FALSE	0.5772
FI-057	R1_DW1	FALSE	0.5704
FI-057	R2_DW1	FALSE	0.5806
FI-057	R3_DW1	FALSE	0.5845
FI-057	R4_DW1	FALSE	0.577
FI-057	R5_DW1	FALSE	0.5464
FI-057	R6_DW1	FALSE	0.559
FI-059	A11_DW1	FALSE	0.02671
FI-059	A12_DW1	FALSE	0.01749
FI-059	L3_DW1	FALSE	0.01806
FI-059	R7_DW1	FALSE	0.03235
FI-059	R8_DW1	FALSE	0.01561
FI-061	R2_DW1	FALSE	0.1666
FI-061	R3_DW1	FALSE	0.1345
FI-061	R4_DW1	FALSE	0.1318
FI-070	L5_DW1	FALSE	0.08576
FI-070	L6_DW1	FALSE	0.07956
FI-070	L7_DW1	FALSE	0.08275
FI-070	R1_DW1	FALSE	0.07354
FI-072	L3_DW1	FALSE	0.1439
FI-072	L4_DW1	FALSE	0.1412
FI-072	L5_DW1	FALSE	0.1401
FI-072	L6_DW1	FALSE	0.1565
FI-072	R1_DW1	FALSE	0.1853
FI-075	R1_DW1	FALSE	0.04307
FI-075	R2_DW1	FALSE	0.06564
FI-075	R3_DW1	FALSE	0.04514
FI-075	R4_DW1	FALSE	0.04119
FI-075	R5_DW1	FALSE	0.04194
FI-079	R2A_DW1	FALSE	0.01749
FI-079	R2B_DW1	FALSE	0.01392
FI-079	R2D_DW1	FALSE	0.01016
FI-079	R2E_DW1	FALSE	0.01937
FI-080	L2_DW1	TRUE	0.3135
FI-080	L3_DW1	TRUE	0.3793
FI-080	L4_DW1	TRUE	0.2864
FI-080	L5_DW1	TRUE	0.3143
FI-082	L10_DW1	FALSE	0.1128
FI-082	L11_DW1	FALSE	0.1145
FI-082	L12_DW1	FALSE	0.1038
FI-082	L9_DW1	FALSE	0.129
FI-086	R1_DW1	FALSE	0.08896
FI-086	R2_DW1	FALSE	0.08068
FI-086	R4_DW1	FALSE	0.08463
FI-091	L4_DW1	FALSE	0.2229
FI-093	L6_DW1	FALSE	0.0978
FI-093	R2_DW1	FALSE	0.4971
FI-093	R3_DW1	FALSE	0.4301
FI-097	L7_DW1	FALSE	0.2074
FI-097	L8_DW1	FALSE	0.347
FI-097	L9_DW1	FALSE	0.2022
FI-097	R1_DW1	FALSE	0.2011
FI-097	R3_DW1	FALSE	0.1732
FI-097	R4_DW1	FALSE	0.1764
FI-097	R5_DW1	FALSE	0.1965
FI-097	R6_DW1	FALSE	0.195
FI-104	M9A_DW1	FALSE	0.09611
FI-104	R3B_DW1	FALSE	0.1869
FI-109	R1_DW1	FALSE	0.1858
FI-109	R2_DW1	FALSE	0.09253
FI-109	R3_DW1	FALSE	0.1456
FI-109	R4_DW1	FALSE	0.2729
FI-109	R6_DW1	FALSE	0.1275
FI-111	L5_DW1	FALSE	0.1986
FI-111	L6_DW1	FALSE	0.1512
FI-111	L7_DW1	FALSE	0.1516
FI-111	L8_DW1	FALSE	0.1563
FI-111	R1_DW1	FALSE	0.04815
FI-114	L6_DW1	FALSE	0.03498
FI-114	L7_DW1	FALSE	0.03178
FI-114	R2_DW1	FALSE	0.07768
FI-115	L7_DW1	FALSE	0.02915
FI-115	L8_DW1	FALSE	0.01354
FI-115	L9_DW1	FALSE	0.01768
FI-119	L1_DW1	TRUE	0.1478
FI-119	L2_DW1	TRUE	0.1198
FI-119	L3_DW1	TRUE	0.1183
FI-119	L4_DW1	TRUE	0.5689
FI-121	L4_DW1	TRUE	0.2507
FI-121	L5_DW1	TRUE	0.2943
FI-121	L6_DW1	TRUE	0.2866
FI-121	R1_DW1	TRUE	0.2353
FI-121	R2_DW1	TRUE	0.183
FI-122	L5_DW1	FALSE	0.06319
FI-122	L6_DW1	FALSE	0.1025
FI-122	L7_DW1	FALSE	0.1006
FI-122	L8_DW1	FALSE	0.1008
FI-122	R1_DW1	FALSE	0.06301
FI-122	R2_DW1	FALSE	0.0583
FI-122	R3_DW1	FALSE	0.05022
FI-122	R4_DW1	FALSE	0.0331
FI-124	L6_DW1	FALSE	0.1388
FI-124	L7_DW1	FALSE	0.07448
FI-124	R1_DW1	FALSE	0.08012
FI-124	R2_DW1	FALSE	0.07561
FI-124	R3_DW1	FALSE	0.0773
FI-124	R4_DW1	FALSE	0.08783
FI-125	L2A_DW1	FALSE	0.09968
FI-125	L2B_DW1	FALSE	0.0805
FI-125	L3_DW1	FALSE	0.1136
FI-125	R4_DW1	FALSE	0.126
FI-125	R5A_DW1	FALSE	0.2076
FI-125	R5B_DW1	FALSE	0.3585
FI-125	R6_DW1	FALSE	0.3156
FI-128	L4_DW1	FALSE	0.01279
FI-128	L5_DW1	FALSE	0.08482
FI-128	R2_DW1	FALSE	0.08087
FI-129	R10_DW1	FALSE	0.1458
FI-129	R12_DW1	FALSE	0.08369
FI-129	R8_DW1	FALSE	0.1277
FI-129	R9_DW1	FALSE	0.06413
FI-130	R1_DW1	FALSE	0.05793
FI-130	R2_DW1	FALSE	0.09742
FI-130	R4_DW1	FALSE	0.09178
FI-131	L2A_DW1	TRUE	0.1964
FI-131	L2B_DW1	TRUE	0.1828
FI-131	L2C_DW1	TRUE	0.136
FI-131	R1A_DW1	TRUE	0.09498
FI-131	R1D_DW1	TRUE	0.03498
FI-132	L5_DW1	FALSE	0.08445
FI-132	L7_DW1	FALSE	0.1435
FI-132	R1A_DW1	TRUE	0.17
FI-132	R2_DW1	TRUE	0.1429
FI-134	L10_DW1	FALSE	0.1012
FI-134	L11_DW1	FALSE	0.0521
FI-134	L12_DW1	FALSE	0.1454
FI-134	L9_DW1	FALSE	0.05341
FI-137	R1A_DW1	FALSE	0.09404
FI-137	R1B_DW1	FALSE	0.0583
FI-137	R1C_DW1	FALSE	0.09573
FI-137	R1D_DW1	FALSE	0.08952
FI-140	L18_DW1	FALSE	0.1486
FI-140	R3_DW1	FALSE	0.2908
FI-140	R6_DW1	FALSE	0.1905
FI-140	R9_DW1	FALSE	0.2714
FI-141	R1_DW1	FALSE	0.07222
FI-141	R3_DW1	FALSE	0.05548
FI-141	R4_DW1	FALSE	0.05116
FI-143	L10_DW1	FALSE	0.2684
FI-143	L12_DW1	FALSE	0.2306
FI-143	L7_DW1	FALSE	0.02501
FI-143	L9_DW1	FALSE	0.02332
FI-143	R2_DW1	FALSE	0.1809
FI-143	R3_DW1	TRUE	0.2618
FI-143	R4_DW1	TRUE	0.2831
FI-143	R6_DW1	TRUE	0.3107
FI-144	R1_DW1	FALSE	0.09648
FI-144	R4_DW1	FALSE	0.0805
FI-144	R5_DW1	FALSE	0.08407
FI-146	R4_DW1	FALSE	0.04476
FI-147	L1_DW1	TRUE	0.4258
FI-147	L4_DW1	TRUE	0.2454
FI-147	R5_DW1	FALSE	0.3175
FI-147	R6_DW1	TRUE	0.2152
FI-147	R7_DW1	TRUE	0.2257
FI-150	L10_DW1	FALSE	0.01994
FI-150	L8_DW1	FALSE	0.08407
FI-150	L9_DW1	FALSE	0.02031
FI-150	R1_DW1	FALSE	0.107
FI-150	R2_DW1	FALSE	0.1044
FI-150	R4_DW1	FALSE	0.04514
FI-150	R5_DW1	FALSE	0.1339
FI-150	R6_DW1	FALSE	0.04834
FI-151	L6_DW1	FALSE	0.06207
FI-151	R10_DW1	FALSE	0.06131
FI-151	R11_DW1	FALSE	0.06207
FI-151	R12_DW1	FALSE	0.06564
FI-151	R7_DW1	FALSE	0.06263
FI-151	R8_DW1	FALSE	0.06169
FI-151	R9_DW1	FALSE	0.06169
FI-152	B1_DW1	FALSE	0.1822
FI-152	B4_DW1	FALSE	0.116
FI-152	R6A_DW1	FALSE	0.1845
FI-152	R6B_DW1	FALSE	0.1418
FI-153	R1_DW1	FALSE	0.1177
FI-153	R2_DW1	FALSE	0.1164
FI-153	R3_DW1	FALSE	0.1117
FI-154	R1_DW1	FALSE	0.1467
FI-154	R2_DW1	FALSE	0.3758
FI-154	R3_DW1	FALSE	0.1458
FI-155	L6_DW1	TRUE	0.1548
FI-155	R1_DW1	TRUE	0.2855
FI-155	R2_DW1	TRUE	0.5755
FI-155	R3_DW1	TRUE	0.6176
FI-155	R4_DW1	TRUE	0.3942
FI-155	R5_DW1	TRUE	0.3239
FI-156	L6_DW1	FALSE	0.1247
FI-156	L7_DW1	FALSE	0.1313
FI-156	L8_DW1	FALSE	0.1339
FI-156	R1_DW1	FALSE	0.1341
FI-156	R3_DW1	FALSE	0.04777
FI-156	R4_DW1	FALSE	0.1196
FI-156	R5_DW1	FALSE	0.1271
FI-158	L10_DW1	FALSE	0.1696
FI-158	L11_DW1	FALSE	0.1727
FI-158	L7_DW1	FALSE	0.1728
FI-158	L8_DW1	FALSE	0.1687
FI-158	L9_DW1	FALSE	0.1732
FI-158	R1_DW1	FALSE	0.1734
FI-158	R2_DW1	FALSE	0.1743
FI-158	R3_DW1	FALSE	0.2368
FI-158	R4_DW1	FALSE	0.171
FI-158	R5_DW1	FALSE	0.1563
FI-158	R6_DW1	FALSE	0.1663
FI-159	R1_DW1	FALSE	0.5836
FI-160	L3A_DW1	FALSE	0.1224
FI-160	L3B_DW1	FALSE	0.4709
FI-160	R6A_DW1	FALSE	0.1315
FI-160	R6B_DW1	FALSE	0.1601
FI-165	L3B_DW1	FALSE	0.5731
FI-165	R6A_DW1	FALSE	0.2878
FI-165	R6B_DW1	FALSE	0.3327
FI-170	R5_DW1	FALSE	0.0741
FI-174	L4_DW1	FALSE	0.07899
FI-174	L5_DW1	FALSE	0.07862
FI-174	L6_DW1	FALSE	0.07749
FI-174	R1_DW1	FALSE	0.07429
FI-174	R2_DW1	FALSE	0.07053
FI-174	R3_DW1	FALSE	0.08257
FI-177	L5_DW1	FALSE	0.04909
FI-178	L10_DW1	FALSE	0.04514
FI-178	L11_DW1	FALSE	0.03705
FI-178	L6_DW1	FALSE	0.03367
FI-178	L7_DW1	FALSE	0.02784
FI-178	L8_DW1	FALSE	0.04288
FI-178	L9_DW1	FALSE	0.03592
FI-178	R3_DW1	FALSE	0.04514
FI-178	R4_DW1	FALSE	0.03592
FI-180	L6_DW1	FALSE	0.1711
FI-180	L7_DW1	FALSE	0.2161
FI-180	L8_DW1	FALSE	0.1774
FI-182	L8_DW1	FALSE	0.01072
FI-182	R2_DW1	FALSE	0.01749
FI-182	R4_DW1	FALSE	0.02106
FI-187	L1_DW1	FALSE	0.08162
FI-187	L2_DW1	FALSE	0.08219
FI-187	L3_DW1	FALSE	0.09742
FI-187	L4_DW1	FALSE	0.08426
FI-191	L7_DW1	FALSE	0.3775
FI-191	L8_DW1	FALSE	0.4301
FI-191	L9_DW1	FALSE	0.492
FI-191	R1_DW1	FALSE	0.6
FI-191	R4_DW1	FALSE	0.2552
FI-191	R5_DW1	FALSE	0.5208
FI-191	R6_DW1	FALSE	0.3069
FI-194	L1_DW1	FALSE	0.02125
FI-194	L2_DW1	FALSE	0.02577
FI-194	L5_DW1	FALSE	0.02031
FI-202	L10_DW1	FALSE	0.1676
FI-202	L11_DW1	FALSE	0.02934
FI-202	L12_DW1	FALSE	0.02501
FI-202	L7_DW1	FALSE	0.1696
FI-202	L8_DW1	FALSE	0.157
FI-203	L2_DW1	FALSE	0.02276
FI-203	L3_DW1	FALSE	0.07072
FI-203	L6_DW1	FALSE	0.1175
FI-203	R12A_DW1	FALSE	0.1495
FI-203	R12B_DW1	FALSE	0.1311
FI-207	L4_DW1	FALSE	0.06696
FI-207	L6_DW1	FALSE	0.02633
FI-207	R10_DW1	FALSE	0.06865
FI-208	L10_DW1	FALSE	0.1215
FI-208	L11_DW1	FALSE	0.07109
FI-208	L7_DW1	FALSE	0.06225
FI-208	L8_DW1	FALSE	0.07128
FI-208	L9_DW1	FALSE	0.06996
FI-208	R2_DW1	FALSE	0.07354
FI-208	R3_DW1	FALSE	0.0788
FI-208	R4_DW1	FALSE	0.07636
FI-208	R5_DW1	FALSE	0.07147
FI-208	R6_DW1	FALSE	0.06489
FI-210	R1_DW1	TRUE	0.03592
FI-210	R2_DW1	TRUE	0.03931
FI-210	R3_DW1	TRUE	0.03893
FI-210	R4_DW1	TRUE	0.06112
FI-210	R5_DW1	TRUE	0.04062
FI-212	L5_DW1	FALSE	0.05924
FI-212	L6_DW1	FALSE	0.08708
FI-212	L7_DW1	FALSE	0.06094
FI-212	L8_DW1	FALSE	0.06094
FI-212	R1_DW1	FALSE	0.1072
FI-212	R4_DW1	FALSE	0.1177
FI-213	L5_DW1	FALSE	0.05586
FI-213	L6_DW1	FALSE	0.03818
FI-213	R1_DW1	FALSE	0.05548
FI-213	R3_DW1	FALSE	0.03705
FI-215	L4_DW1	TRUE	0.4858
FI-215	L5_DW1	FALSE	0.3291
FI-215	L6_DW1	FALSE	0.2926
FI-215	R1_DW1	TRUE	0.4704
FI-218	L2_DW1	FALSE	0.03197
FI-218	L3_DW1	FALSE	0.03178
FI-218	L4_DW1	FALSE	0.05981
FI-218	R5_DW1	FALSE	0.03385
FI-218	R6_DW1	FALSE	0.03818
FI-219	L1_DW1	FALSE	0.1168
FI-219	L2_DW1	FALSE	0.1407
FI-219	L3_DW1	FALSE	0.1424
FI-219	M6_DW1	FALSE	0.1305
FI-219	M7_DW1	FALSE	0.1337
FI-219	R4_DW1	FALSE	0.08934
FI-219	R5_DW1	FALSE	0.1104
FI-221	L11_DW1	FALSE	0.4047
FI-221	L12_DW1	FALSE	0.3938
FI-221	L7_DW1	FALSE	0.4839
FI-221	L8_DW1	FALSE	0.3871
FI-221	L9_DW1	FALSE	0.3722
FI-221	R3_DW1	FALSE	0.467
FI-221	R4_DW1	FALSE	0.5119
FI-221	R6_DW1	FALSE	0.5082
FI-222	L6_DW1	FALSE	0.6035
FI-222	L7_DW1	FALSE	0.5558
FI-222	L8_DW1	FALSE	0.6709
FI-222	R1_DW1	FALSE	0.5719
FI-222	R2_DW1	FALSE	0.5712
FI-222	R3_DW1	FALSE	0.5481
FI-222	R4_DW1	FALSE	0.5533
FI-222	R5_DW1	FALSE	0.6022
FI-225	L10_DW1	FALSE	0.09498
FI-225	L6_DW1	FALSE	0.03461
FI-225	L8_DW1	FALSE	0.0647
FI-225	R1_DW1	FALSE	0.03856
FI-225	R2_DW1	FALSE	0.06319
FI-225	R3_DW1	FALSE	0.09385
FI-225	R4_DW1	FALSE	0.09347
FI-225	R9_DW1	FALSE	0.06564
FI-226	L10_DW1	FALSE	0.08144
FI-226	L6_DW1	FALSE	0.4354
FI-226	L7_DW1	FALSE	0.1053
FI-226	L8_DW1	FALSE	0.4553
FI-226	L9_DW1	FALSE	0.09197
FI-226	R1_DW1	FALSE	0.2424
FI-226	R2_DW1	FALSE	0.2849
FI-226	R3_DW1	FALSE	0.3491
FI-226	R4_DW1	FALSE	0.2306
FI-226	R5_DW1	FALSE	0.2012
FI-227	L7_DW1	FALSE	0.09949
FI-227	L8_DW1	FALSE	0.02896
FI-227	L9_DW1	FALSE	0.1089
FI-227	R3_DW1	FALSE	0.09423
FI-227	R4_DW1	FALSE	0.1204
FI-227	R5_DW1	FALSE	0.108
FI-228	L1_DW1	FALSE	0.0694
FI-228	L2_DW1	FALSE	0.06714
FI-228	L3_DW1	FALSE	0.06658
FI-228	L4_DW1	FALSE	0.08068
FI-228	R7_DW1	FALSE	0.02595
FI-230	L10_DW1	FALSE	0.01617
FI-230	L5_DW1	FALSE	0.09404
FI-230	L9_DW1	FALSE	0.03009
FI-230	R4_DW1	FALSE	0.01016
FI-231	L2_DW1	FALSE	0.07241
FI-231	L3_DW1	FALSE	0.04401
FI-231	L7_DW1	FALSE	0.03893
FI-231	L8_DW1	FALSE	0.02896
FI-231	L9_DW1	FALSE	0.05567
FI-231	R10_DW1	FALSE	0.01279
FI-231	R5_DW1	FALSE	0.01072
FI-233	L6A_DW1	FALSE	0.202
FI-233	L6B_DW1	FALSE	0.344
FI-233	L6C_DW1	FALSE	0.2691
FI-233	L6D_DW1	FALSE	0.3528
FI-233	R3A_DW1	FALSE	0.3632
FI-233	R3B_DW1	FALSE	0.3681
FI-242	L5_DW1	FALSE	0.07373
FI-242	L6_DW1	FALSE	0.06658
FI-242	L7_DW1	FALSE	0.1845
FI-242	R4_DW1	FALSE	0.07542
FI-243	R1_DW1	FALSE	0.2342
FI-243	R2_DW1	FALSE	0.268
FI-243	R4_DW1	FALSE	0.2347
FI-244	L2A_DW1	TRUE	0.1595
FI-244	R1_DW1	TRUE	0.2012
FI-246	L5_DW1	FALSE	0.03047
FI-246	L6_DW1	FALSE	0.0474
FI-246	L8_DW1	FALSE	0.06056
FI-246	R1_DW1	FALSE	0.04928
FI-246	R3_DW1	FALSE	0.07185
FI-248	R1_DW1	FALSE	0.1202
FI-248	R2_DW1	FALSE	0.05774
FI-248	R3_DW1	FALSE	0.05229
FI-248	R4_DW1	FALSE	0.0504
FI-248	R5_DW1	FALSE	0.04664
FI-248	R6_DW1	FALSE	0.0474
FI-249	L3_DW1	FALSE	0.03931
FI-249	L4_DW1	FALSE	0.06169
FI-249	L5_DW1	FALSE	0.1192
