# Supplementary material for: Tumor evolution metrics predict recurrence beyond 10 years in locally advanced prostate cancer
Source: Nat Cancer. 2024 Jul 12;5(9):1334–51. doi: 10.1038/s43018-024-00787-0 (PMC11424488; doi:10.1038/s43018-024-00787-0)
Supplement: Supplementary file 5 — Statistical source data. [file 43018_2024_787_MOESM5_ESM.xlsx]

## Sheet: 3A-B
Patient	High_events	High_spearman
FI-002	FALSE	TRUE
FI-003	FALSE	TRUE
FI-004	TRUE	FALSE
FI-005	FALSE	FALSE
FI-008	FALSE	TRUE
FI-009	TRUE	TRUE
FI-011	TRUE	FALSE
FI-012	FALSE	TRUE
FI-013	TRUE	FALSE
FI-015	FALSE	FALSE
FI-019	FALSE	FALSE
FI-023	FALSE	FALSE
FI-024	FALSE	FALSE
FI-028	FALSE	TRUE
FI-029	FALSE	FALSE
FI-030	FALSE	FALSE
FI-031	FALSE	TRUE
FI-032	TRUE	FALSE
FI-039	TRUE	TRUE
FI-045	FALSE	TRUE
FI-048	TRUE	FALSE
FI-049	TRUE	FALSE
FI-051	TRUE	TRUE
FI-052	TRUE	FALSE
FI-055	TRUE	FALSE
FI-057	TRUE	TRUE
FI-059	FALSE	FALSE
FI-061	FALSE	FALSE
FI-065	TRUE	TRUE
FI-070	FALSE	FALSE
FI-072	FALSE	FALSE
FI-075	FALSE	FALSE
FI-079	FALSE	FALSE
FI-080	TRUE	FALSE
FI-082	TRUE	FALSE
FI-086	FALSE	FALSE
FI-091	TRUE	FALSE
FI-093	TRUE	TRUE
FI-097	TRUE	FALSE
FI-104	FALSE	TRUE
FI-109	TRUE	FALSE
FI-111	TRUE	FALSE
FI-114	FALSE	FALSE
FI-115	FALSE	FALSE
FI-118	FALSE	TRUE
FI-119	TRUE	TRUE
FI-121	TRUE	TRUE
FI-122	TRUE	TRUE
FI-124	FALSE	FALSE
FI-125	TRUE	TRUE
FI-128	FALSE	TRUE
FI-129	FALSE	FALSE
FI-130	FALSE	FALSE
FI-131	FALSE	FALSE
FI-132	TRUE	TRUE
FI-134	FALSE	FALSE
FI-137	FALSE	TRUE
FI-140	TRUE	FALSE
FI-141	FALSE	FALSE
FI-143	TRUE	TRUE
FI-144	FALSE	FALSE
FI-147	TRUE	TRUE
FI-150	TRUE	TRUE
FI-151	FALSE	FALSE
FI-152	TRUE	FALSE
FI-153	FALSE	FALSE
FI-154	TRUE	TRUE
FI-155	TRUE	TRUE
FI-156	TRUE	FALSE
FI-158	TRUE	FALSE
FI-160	TRUE	TRUE
FI-165	TRUE	FALSE
FI-170	FALSE	FALSE
FI-174	TRUE	TRUE
FI-178	FALSE	FALSE
FI-180	TRUE	FALSE
FI-182	FALSE	FALSE
FI-187	FALSE	FALSE
FI-191	TRUE	FALSE
FI-194	FALSE	FALSE
FI-202	TRUE	FALSE
FI-203	FALSE	FALSE
FI-205	FALSE	FALSE
FI-207	FALSE	TRUE
FI-208	TRUE	FALSE
FI-210	FALSE	FALSE
FI-212	FALSE	FALSE
FI-213	FALSE	FALSE
FI-215	TRUE	TRUE
FI-218	FALSE	FALSE
FI-219	TRUE	FALSE
FI-221	TRUE	FALSE
FI-222	TRUE	FALSE
FI-225	TRUE	FALSE
FI-226	TRUE	FALSE
FI-227	TRUE	TRUE
FI-228	FALSE	FALSE
FI-230	FALSE	FALSE
FI-231	FALSE	FALSE
FI-233	TRUE	TRUE
FI-234	FALSE	TRUE
FI-242	FALSE	FALSE
FI-243	TRUE	FALSE
FI-246	FALSE	FALSE
FI-248	FALSE	FALSE
FI-249	FALSE	TRUE

## Sheet: 3C
Patient	MYC_FGFR1
FI-002	FALSE
FI-003	FALSE
FI-004	FALSE
FI-005	FALSE
FI-008	FALSE
FI-009	FALSE
FI-011	FALSE
FI-012	FALSE
FI-013	TRUE
FI-015	FALSE
FI-019	FALSE
FI-023	FALSE
FI-024	FALSE
FI-028	FALSE
FI-029	FALSE
FI-030	FALSE
FI-031	FALSE
FI-032	FALSE
FI-039	TRUE
FI-045	FALSE
FI-048	FALSE
FI-049	FALSE
FI-051	FALSE
FI-052	FALSE
FI-055	FALSE
FI-057	FALSE
FI-059	FALSE
FI-061	FALSE
FI-065	FALSE
FI-070	FALSE
FI-072	FALSE
FI-075	FALSE
FI-079	FALSE
FI-080	FALSE
FI-082	FALSE
FI-086	FALSE
FI-091	FALSE
FI-093	FALSE
FI-097	FALSE
FI-104	FALSE
FI-109	TRUE
FI-111	FALSE
FI-114	FALSE
FI-115	FALSE
FI-118	TRUE
FI-119	FALSE
FI-121	FALSE
FI-122	FALSE
FI-124	FALSE
FI-125	FALSE
FI-128	FALSE
FI-129	FALSE
FI-130	FALSE
FI-131	FALSE
FI-132	FALSE
FI-134	FALSE
FI-137	FALSE
FI-140	FALSE
FI-141	FALSE
FI-143	FALSE
FI-144	FALSE
FI-147	FALSE
FI-150	FALSE
FI-151	FALSE
FI-152	FALSE
FI-153	FALSE
FI-154	FALSE
FI-155	FALSE
FI-156	FALSE
FI-158	FALSE
FI-160	FALSE
FI-165	FALSE
FI-170	FALSE
FI-174	FALSE
FI-178	FALSE
FI-180	FALSE
FI-182	FALSE
FI-187	FALSE
FI-191	FALSE
FI-194	FALSE
FI-202	FALSE
FI-203	FALSE
FI-205	FALSE
FI-207	FALSE
FI-208	FALSE
FI-210	FALSE
FI-212	FALSE
FI-213	FALSE
FI-215	FALSE
FI-218	FALSE
FI-219	FALSE
FI-221	FALSE
FI-222	FALSE
FI-225	FALSE
FI-226	FALSE
FI-227	TRUE
FI-228	FALSE
FI-230	FALSE
FI-231	FALSE
FI-233	FALSE
FI-234	FALSE
FI-242	FALSE
FI-243	FALSE
FI-246	FALSE
FI-248	FALSE
FI-249	FALSE

## Sheet: 3D
	HR	Lower	Upper	p
Samples	0.957	0.844	1.09	0.496
High_PSATRUE	2.19	1.23	3.9	0.0077
Gleason_grade_group4	0.751	0.377	1.5	0.416
Gleason_grade_group3	0.775	0.312	1.92	0.582
Gleason_grade_group2	0.266	0.0569	1.24	0.0923
Is_T3TRUE	0.642	0.358	1.15	0.137
N_stageTRUE	3.58	1.85	6.91	0.000148
Lossness	1.73	0.708	4.25	0.228
High_eventsTRUE	1.34	0.694	2.59	0.383
Spearman	3.12	1.34	7.3	0.00855

## Sheet: 3E
Sample	PGA	cohort	Patient
Mean	0.0476893	Primary	FD-001
Mean	0.0726277	Primary	FD-002
Mean	0.0624252	Primary	FD-003
Mean	0.101033	Primary	FI-002
Mean	0.0772875	Primary	FI-003
Mean	0.261663	Primary	FI-004
Mean	0.042208	Primary	FI-005
Mean	0.0597625	Primary	FI-008
Mean	0.110289	Primary	FI-009
Mean	0.176233	Primary	FI-011
Mean	0.02407	Primary	FI-012
Mean	0.192425	Primary	FI-013
cfDNA_TP1	0.6037	Relapse	FI-015
cfDNA_TP2	0.5133	Relapse	FI-015
Mean	0.0618767	Primary	FI-015
Mean	0.037804	Primary	FI-019
Mean	0.088962	Primary	FI-023
Mean	0.1445	Primary	FI-024
Mean	0.0294229	Primary	FI-028
Mean	0.063335	Primary	FI-029
Mean	0.06423	Primary	FI-030
Mean	0.124988	Primary	FI-031
Mean	0.0771575	Primary	FI-032
Mean	0.0889112	Primary	FI-039
Mean	0.0803975	Primary	FI-045
Mean	0.14574	Primary	FI-048
Mean	0.0700729	Primary	FI-049
Mean	0.18931	Primary	FI-051
Mean	0.562556	Primary	FI-052
Mean	0.1712	Primary	FI-055
cfDNA_TP1	0.5311	Relapse	FI-057
cfDNA_TP2	0.5236	Relapse	FI-057
Mean	0.57423	Primary	FI-057
Mean	0.022044	Primary	FI-059
Mean	0.1443	Primary	FI-061
Mean	0.053915	Primary	FI-065
Mean	0.0804025	Primary	FI-070
cfDNA_TP1	0.7297	Relapse	FI-072
cfDNA_TP2	0.7681	Relapse	FI-072
Mean	0.1534	Primary	FI-072
Mean	0.047396	Primary	FI-075
Mean	0.015235	Primary	FI-079
Mean	0.323375	Primary	FI-080
Mean	0.115025	Primary	FI-082
Mean	0.0847567	Primary	FI-086
Mean	0.287527	Primary	FI-091
Mean	0.341667	Primary	FI-093
Mean	0.21235	Primary	FI-097
Mean	0.133137	Primary	FI-104
Mean	0.164866	Primary	FI-109
Mean	0.14117	Primary	FI-111
Mean	0.0481467	Primary	FI-114
Mean	0.0201233	Primary	FI-115
Mean	0.09296	Primary	FI-118
Mean	0.2387	Primary	FI-119
Mean	0.24998	Primary	FI-121
Mean	0.071465	Primary	FI-122
Mean	0.0890233	Primary	FI-124
Mean	0.185926	Primary	FI-125
Mean	0.0594933	Primary	FI-128
Mean	0.10533	Primary	FI-129
Mean	0.0823767	Primary	FI-130
Mean	0.129032	Primary	FI-131
Mean	0.135213	Primary	FI-132
Mean	0.0880275	Primary	FI-134
Mean	0.0843975	Primary	FI-137
Mean	0.225325	Primary	FI-140
Mean	0.05962	Primary	FI-141
Mean	0.197979	Primary	FI-143
Mean	0.0870167	Primary	FI-144
Mean	0.28592	Primary	FI-147
cfDNA_TP1	0.3722	Relapse	FI-150
cfDNA_TP2	0.567	Relapse	FI-150
Mean	0.0703875	Primary	FI-150
Mean	0.0624429	Primary	FI-151
Mean	0.14878	Primary	FI-152
Mean	0.115267	Primary	FI-153
Mean	0.222767	Primary	FI-154
Mean	0.391917	Primary	FI-155
Mean	0.116924	Primary	FI-156
Mean	0.175918	Primary	FI-158
Mean	0.221225	Primary	FI-160
Mean	0.397867	Primary	FI-165
Mean	0.074138	Primary	FI-170
cfDNA_TP1	0.6349	Relapse	FI-174
Mean	0.0770817	Primary	FI-174
Mean	0.037945	Primary	FI-178
Mean	0.1882	Primary	FI-180
Mean	0.0164233	Primary	FI-182
Mean	0.0863725	Primary	FI-187
Mean	0.426071	Primary	FI-191
Mean	0.0224433	Primary	FI-194
Mean	0.10971	Primary	FI-202
Mean	0.098316	Primary	FI-203
Mean	0.07835	Primary	FI-205
Mean	0.05398	Primary	FI-207
Mean	0.076114	Primary	FI-208
Mean	0.04318	Primary	FI-210
Mean	0.0821833	Primary	FI-212
Mean	0.0466425	Primary	FI-213
Mean	0.394475	Primary	FI-215
Mean	0.035795	Primary	FI-218
Mean	0.123406	Primary	FI-219
Mean	0.445278	Primary	FI-221
Mean	0.584612	Primary	FI-222
Mean	0.068625	Primary	FI-225
Mean	0.247761	Primary	FI-226
Mean	0.09333	Primary	FI-227
Mean	0.06195	Primary	FI-228
Mean	0.037615	Primary	FI-230
Mean	0.0376414	Primary	FI-231
Mean	0.316533	Primary	FI-233
Mean	0.0833833	Primary	FI-234
Mean	0.100057	Primary	FI-242
Mean	0.245633	Primary	FI-243
Mean	0.051912	Primary	FI-246
Mean	0.062445	Primary	FI-248
Mean	0.0734	Primary	FI-249

## Sheet: 3F
((((((((R4_DW1:3,(L7_DW1:4,(R2_DW1:5,R3_DW1:5)internal_6:4)internal_10:4)internal_11:4,R6_DW1:12)internal_9:3,(L9_DW1:6,R1_DW1:5)internal_5:6)internal_8:5,R5_DW1:9)internal_7:4,(cfDNA_1_IS90150:42,cfDNA_2_IS90150:29)internal_1:61)internal_4:21,L8_DW1:10)internal_3:8,L10_DW1:26)internal_2:14,diploid:0):0;

## Sheet: 3G
(((L5_DW1:2,(L3_DW1:3,L4_DW1:1)internal_5:1)internal_6:4,(L6_DW1:7,(R1_DW1:4,(cfDNA_2_IS90150:18,cfDNA_1_IS90150:3)internal_1:86)internal_2:8)internal_3:2)internal_4:6,diploid:0):0;

## Sheet: 3H
((((((R3_DW1:3,(R1_DW1:2,R2_DW1:2)internal_4:3)internal_6:3,L5_DW1:10)internal_5:6,L6_DW1:0)internal_3:6,L4_DW1:4)internal_2:7,cfDNA_1_IS90150:74)internal_1:7,diploid:0):0;

## Sheet: 3I
((((((cfDNA_1_IS90150:37,cfDNA_2_IS90150:41)internal_1:66,(R1_DW1:2,R2_DW1:1)internal_3:4)internal_6:6,(R4_DW1:3,R6_DW1:1)internal_7:2)internal_9:0,(L8_DW1:5,R5_DW1:6)internal_2:11)internal_8:6,(L10_DW1:1,L9_DW1:1)internal_4:2)internal_5:2,diploid:0):0;
