# Supplementary material for: Tumor evolution metrics predict recurrence beyond 10 years in locally advanced prostate cancer
Source: Nat Cancer. 2024 Jul 12;5(9):1334–51. doi: 10.1038/s43018-024-00787-0 (PMC11424488; doi:10.1038/s43018-024-00787-0)
Supplement: Supplementary file 6 — Statistical source data. [file 43018_2024_787_MOESM6_ESM.xlsx]

## Sheet: 4A
	Sample ID	Primary Pattern	Secondary Pattern
Left	FI-150-S5	4	3
Middle	FI-068-S2	4	4
Right	FI-017-S7	5	5

## Sheet: 4B
Sample ID	Gleason Morisita Index
FI-229-S1	0.04368

## Sheet: 4C
Sample ID	Gleason Morisita Index
FI-054-S2	0.674986

## Sheet: 4D
Patient	Gleason Morisita Index
FI-001	0.211532
FI-002	0.567322
FI-003	0.304202
FI-004	0.420853
FI-005	0.568298
FI-006	0.426609
FI-007	0.124708
FI-008	0.453074
FI-009	0.505654
FI-010	0.434436
FI-011	0.101233
FI-012	0
FI-013	0.36931
FI-014	0.193762
FI-015	0.449496
FI-016	0
FI-017	0
FI-018	0.194015
FI-019	0.501672
FI-020	0.263671
FI-021	0.308851
FI-022	0.27887
FI-023	0.456781
FI-024	0
FI-025	0.162124
FI-026	0.348852
FI-027	0
FI-028	0.485461
FI-029	0.251816
FI-030	0.251042
FI-031	0.265281
FI-032	0
FI-033	0
FI-034	0.235601
FI-035	0.370998
FI-036	0.515764
FI-037	0
FI-038	0.346731
FI-039	0.338551
FI-040	0.516459
FI-041	0.339738
FI-042	0.224916
FI-043	0
FI-044	0.16273
FI-045	0
FI-046	0.240227
FI-047	0.21755
FI-048	0.32605
FI-049	0
FI-050	0.499392
FI-051	0.325434
FI-052	0
FI-053	0.599144
FI-054	0
FI-055	0.304848
FI-056	0.464291
FI-057	0.405302
FI-058	0.31055
FI-059	0.629293
FI-060	0.246985
FI-061	0.60961
FI-062	0.274512
FI-063	0.430364
FI-064	0.390309
FI-065	0.331094
FI-066	0.30999
FI-067	0
FI-068	0.372372
FI-069	0.245618
FI-070	0.23983
FI-071	0.161992
FI-072	0.278393
FI-073	0.384737
FI-074	0
FI-075	0.306094
FI-076	0.447162
FI-077	0
FI-078	0.31173
FI-079	0
FI-080	0
FI-081	0.296082
FI-082	0.299152
FI-083	0
FI-084	0
FI-085	0.468976
FI-086	0
FI-087	0.382788
FI-088	0.208085
FI-089	0.255465
FI-090	0.0365814
FI-091	0.401479
FI-092	0.357361
FI-093	0.410227
FI-094	0.348735
FI-095	0.0613192
FI-096	0
FI-097	0.458198
FI-098	0.354485
FI-099	0.463365
FI-100	0.341083
FI-101	0.363969
FI-102	0.409783
FI-103	0.297523
FI-104	0.281839
FI-105	0.160111
FI-106	0.535993
FI-107	0.277781
FI-108	0.467525
FI-109	0.40899
FI-110	0.366092
FI-111	0
FI-112	0.364246
FI-113	0.350428
FI-114	0.526658
FI-115	0.430113
FI-116	0
FI-117	0.361911
FI-118	0.150029
FI-119	0.0533238
FI-120	0.411765
FI-121	0.272987
FI-122	0
FI-123	0.0656318
FI-124	0.264723
FI-125	0.473605
FI-126	0.34204
FI-127	0.40892
FI-128	0
FI-129	0.3008
FI-130	0.355306
FI-131	0.349528
FI-132	0
FI-133	0.0971435
FI-134	0.202167
FI-135	0
FI-136	0
FI-137	0.0748217
FI-138	0.329948
FI-139	0.378879
FI-140	0.0768244
FI-141	0.231845
FI-142	0.0712962
FI-143	0.425467
FI-144	0.259187
FI-145	0.280118
FI-146	0.290675
FI-147	0
FI-148	0.363758
FI-149	0.0906399
FI-150	0
FI-151	0.330408
FI-152	0.117552
FI-153	0.0280551
FI-154	0.0496459
FI-155	0
FI-156	0.441819
FI-157	0.428246
FI-158	0.265844
FI-159	0.0856533
FI-160	0.172168
FI-161	0.259267
FI-162	0.635037
FI-163	0.418337
FI-164	0.313383
FI-165	0.356578
FI-166	0
FI-167	0.370061
FI-168	0.115818
FI-169	0
FI-170	0.0656133
FI-171	0.362905
FI-172	0.361783
FI-173	0
FI-174	0
FI-175	0.326858
FI-176	0.258146
FI-177	0.268832
FI-178	0.334193
FI-179	0.335987
FI-180	0.308338
FI-181	0.446448
FI-182	0
FI-183	0.452962
FI-184	0.274195
FI-185	0.415558
FI-186	0.173363
FI-187	0.147196
FI-188	0
FI-189	0.356809
FI-190	0.437106
FI-191	0.340416
FI-192	0.287103
FI-193	0.577085
FI-194	0.176753
FI-195	0.458972
FI-196	0.150579
FI-197	0.201557
FI-198	0.543545
FI-199	0.394665
FI-200	0.247918
FI-201	0.212028
FI-202	0.155934
FI-203	0.452919
FI-204	0.307104
FI-205	0.141097
FI-206	0.314992
FI-207	0.288278
FI-208	0.469537
FI-209	0.300277
FI-210	0.203004
FI-211	0.364381
FI-212	0.33776
FI-213	0.422123
FI-214	0.396359
FI-215	0.546604
FI-216	0.563249
FI-217	0.224989
FI-218	0
FI-219	0.245965
FI-220	0.310166
FI-221	0
FI-222	0
FI-223	0.367593
FI-224	0
FI-225	0.471128
FI-226	0.317995
FI-227	0.498291
FI-228	0.291926
FI-229	0.363883
FI-230	0.424475
FI-231	0.305574
FI-232	0.378047
FI-233	0.455807
FI-234	0
FI-235	0.493671
FI-236	0.367489
FI-237	0.343898
FI-238	0.537036
FI-239	0.227893
FI-240	0.366921
FI-241	0.190546
FI-242	0
FI-243	0.383515
FI-244	0.478649
FI-245	0.339499
FI-246	0.487527
FI-247	0.168504
FI-248	0.193537
FI-249	0.419861
FI-250	0.284216

## Sheet: 4E
	HR	Lower	Upper	p
Samples	1.0155	0.96308	1.071	0.568759
PSA >20ng/ml	2.0429	1.37811	3.028	0.000376
ISUP Grade Group 5 (Reviewing Pathologist)	Reference	N/A	N/A	N/A
ISUP Grade Group 4 (Reviewing Pathologist)	0.7537	0.46485	1.222	0.251466
ISUP Grade Group 3 (Reviewing Pathologist)	0.7098	0.39853	1.264	0.244358
ISUP Grade Group 2 (Reviewing Pathologist)	0.6508	0.32875	1.288	0.217736
ISUP Grade Group 1 (Reviewing Pathologist)	0.3729	0.05083	2.736	0.331975
T3+	1.0872	0.71368	1.656	0.697125
N1+	1.4445	0.91684	2.276	0.112828
Gleason Morisita Index	2.4531	1.31973	4.56	0.004553

## Sheet: 4F + 4G
Patient	ISUP Grade Group (Automated Classifier)
FI-001	4
FI-002	5
FI-003	2
FI-004	5
FI-005	3
FI-006	2
FI-007	4
FI-008	5
FI-009	4
FI-010	5
FI-011	4
FI-012	4
FI-013	5
FI-014	3
FI-015	5
FI-016	4
FI-017	3
FI-018	3
FI-019	5
FI-020	5
FI-021	4
FI-022	4
FI-023	3
FI-024	4
FI-025	4
FI-026	5
FI-027	4
FI-028	4
FI-029	5
FI-030	5
FI-031	5
FI-032	4
FI-033	3
FI-034	4
FI-035	4
FI-036	4
FI-037	3
FI-038	2
FI-039	4
FI-040	5
FI-041	3
FI-042	5
FI-043	3
FI-044	3
FI-045	4
FI-046	5
FI-047	2
FI-048	5
FI-049	4
FI-050	3
FI-051	4
FI-052	3
FI-053	3
FI-054	4
FI-055	5
FI-056	4
FI-057	3
FI-058	4
FI-059	3
FI-060	5
FI-061	3
FI-062	4
FI-063	5
FI-064	3
FI-065	4
FI-066	3
FI-067	4
FI-068	3
FI-069	4
FI-070	4
FI-071	5
FI-072	4
FI-073	5
FI-074	3
FI-075	3
FI-076	3
FI-077	4
FI-078	4
FI-079	4
FI-080	4
FI-081	4
FI-082	5
FI-083	4
FI-084	3
FI-085	4
FI-086	4
FI-087	4
FI-088	3
FI-089	5
FI-090	4
FI-091	5
FI-092	2
FI-093	4
FI-094	4
FI-095	4
FI-096	4
FI-097	5
FI-098	4
FI-099	3
FI-100	4
FI-101	2
FI-102	4
FI-103	3
FI-104	2
FI-105	4
FI-106	3
FI-107	4
FI-108	4
FI-109	5
FI-110	4
FI-111	3
FI-112	5
FI-113	4
FI-114	3
FI-115	4
FI-116	4
FI-117	2
FI-118	3
FI-119	4
FI-120	4
FI-121	4
FI-122	4
FI-123	4
FI-124	2
FI-125	4
FI-126	3
FI-127	3
FI-128	3
FI-129	4
FI-130	4
FI-131	5
FI-132	3
FI-133	5
FI-134	4
FI-135	4
FI-136	4
FI-137	4
FI-138	5
FI-139	4
FI-140	4
FI-141	5
FI-142	3
FI-143	4
FI-144	3
FI-145	5
FI-146	5
FI-147	3
FI-148	4
FI-149	4
FI-150	4
FI-151	4
FI-152	4
FI-153	4
FI-154	3
FI-155	4
FI-156	5
FI-157	4
FI-158	2
FI-159	4
FI-160	3
FI-161	4
FI-162	3
FI-163	4
FI-164	4
FI-165	5
FI-166	4
FI-167	3
FI-168	3
FI-169	4
FI-170	3
FI-171	5
FI-172	4
FI-173	4
FI-174	4
FI-175	4
FI-176	4
FI-177	4
FI-178	4
FI-179	4
FI-180	5
FI-181	4
FI-182	4
FI-183	2
FI-184	4
FI-185	5
FI-186	4
FI-187	3
FI-188	4
FI-189	4
FI-190	5
FI-191	5
FI-192	4
FI-193	3
FI-194	4
FI-195	4
FI-196	4
FI-197	4
FI-198	5
FI-199	4
FI-200	4
FI-201	4
FI-202	4
FI-203	5
FI-204	4
FI-205	5
FI-206	5
FI-207	4
FI-208	5
FI-209	3
FI-210	5
FI-211	4
FI-212	3
FI-213	4
FI-214	4
FI-215	4
FI-216	4
FI-217	4
FI-218	4
FI-219	3
FI-220	4
FI-221	4
FI-222	3
FI-223	4
FI-224	4
FI-225	5
FI-226	5
FI-227	5
FI-228	5
FI-229	4
FI-230	5
FI-231	4
FI-232	5
FI-233	4
FI-234	4
FI-235	2
FI-236	4
FI-237	4
FI-238	5
FI-239	4
FI-240	5
FI-241	4
FI-242	4
FI-243	5
FI-244	5
FI-245	4
FI-246	4
FI-247	4
FI-248	5
FI-249	5
FI-250	4
