# Supplementary material for: Tumor evolution metrics predict recurrence beyond 10 years in locally advanced prostate cancer
Source: Nat Cancer. 2024 Jul 12;5(9):1334–51. doi: 10.1038/s43018-024-00787-0 (PMC11424488; doi:10.1038/s43018-024-00787-0)
Supplement: Supplementary file 7 — Statistical source data. [file 43018_2024_787_MOESM7_ESM.xlsx]

## Sheet: 5A
Patient	mPGA	Cont_Gleason
FI-002	0.101033	3.99083
FI-003	0.0772875	4.09867
FI-004	0.261663	4.47192
FI-005	0.042208	4.26794
FI-008	0.0597625	3.82725
FI-009	0.110289	4.09069
FI-011	0.176233	4.11232
FI-012	0.02407	4.72065
FI-013	0.192425	4.00131
FI-015	0.0618767	4.03711
FI-019	0.037804	4.09254
FI-023	0.088962	4.28724
FI-024	0.1445	4.00718
FI-028	0.0294229	3.76338
FI-029	0.063335	3.72562
FI-030	0.06423	3.95583
FI-031	0.124988	4.14708
FI-032	0.0771575	3.85598
FI-039	0.0889112	4.21724
FI-045	0.0803975	3.81804
FI-048	0.14574	4.63959
FI-049	0.0700729	4.05972
FI-051	0.18931	4.23731
FI-052	0.562556	4.04152
FI-055	0.1712	4.02158
FI-057	0.57423	4.61348
FI-059	0.022044	3.94741
FI-061	0.1443	4.08031
FI-065	0.053915	4.16563
FI-070	0.0804025	4.35025
FI-072	0.1534	3.85032
FI-075	0.047396	4.4036
FI-079	0.015235	4.05561
FI-080	0.323375	4.65863
FI-082	0.115025	4.00998
FI-086	0.0847567	3.97482
FI-091	0.287527	4.5137
FI-093	0.341667	4.55448
FI-097	0.21235	4.09187
FI-104	0.133137	4.17405
FI-109	0.164866	4.08731
FI-111	0.14117	4.1048
FI-114	0.0481467	4.22487
FI-115	0.0201233	3.53185
FI-118	0.09296	4.13119
FI-119	0.2387	4.58399
FI-121	0.24998	4.04105
FI-122	0.071465	4.12794
FI-124	0.0890233	4.26498
FI-125	0.185926	4.05973
FI-128	0.0594933	3.55325
FI-129	0.10533	4.07524
FI-130	0.0823767	4.24392
FI-131	0.129032	4.1871
FI-132	0.135212	4.36624
FI-134	0.0880275	3.93004
FI-137	0.0843975	4.02657
FI-140	0.225325	4.01254
FI-141	0.05962	4.68246
FI-143	0.197979	4.57502
FI-144	0.0870167	4.12534
FI-147	0.28592	4.35741
FI-150	0.0703875	3.8893
FI-151	0.0624429	4.05167
FI-152	0.14878	4.71087
FI-153	0.115267	3.92732
FI-154	0.222767	4.17337
FI-155	0.391917	4.72465
FI-156	0.116924	4.11634
FI-158	0.175918	4.06091
FI-160	0.221225	4.0717
FI-165	0.397867	4.12031
FI-170	0.074138	4.07648
FI-174	0.0770817	3.68847
FI-178	0.037945	4.06024
FI-180	0.1882	4.21355
FI-182	0.0164233	4.08278
FI-187	0.0863725	4.45358
FI-191	0.426071	4.22807
FI-194	0.0224433	3.63772
FI-202	0.10971	3.90779
FI-203	0.098316	4.10404
FI-205	0.07835	4.36618
FI-207	0.05398	3.93638
FI-208	0.076114	3.97677
FI-210	0.04318	4.03794
FI-212	0.0821833	4.03973
FI-213	0.0466425	3.63512
FI-215	0.394475	4.48937
FI-218	0.035795	3.83374
FI-219	0.123406	4.17678
FI-221	0.445278	4.33104
FI-222	0.584612	4.54281
FI-225	0.068625	4.26719
FI-226	0.247761	4.19119
FI-227	0.09333	4.01594
FI-228	0.06195	4.16907
FI-230	0.037615	3.98587
FI-231	0.0376414	4.17443
FI-233	0.316533	3.62518
FI-234	0.0833833	4.24212
FI-242	0.100058	3.97659
FI-243	0.245633	4.21478
FI-246	0.051912	4.47364
FI-248	0.062445	4.09762
FI-249	0.0734	4.09744

## Sheet: 5B
Type	Arm	p	m	n	p.adjust	pa_signif
gain	chr1p	NA	NA	2	NA	NA
gain	chr1q	0.117923	0.0883421	69	0.187467	FALSE
gain	chr2p	0.59389	0.0354776	29	0.669476	FALSE
gain	chr2q	0.0984671	0.111879	20	0.169582	FALSE
gain	chr3p	0.356082	0.0416611	42	0.465731	FALSE
gain	chr3q	0.0487703	0.0700954	86	0.0944925	FALSE
gain	chr4p	NA	NA	5	NA	NA
gain	chr4q	NA	NA	9	NA	NA
gain	chr5p	2.8049e-07	0.288903	41	8.6952e-06	TRUE
gain	chr5q	NA	NA	8	NA	NA
gain	chr6p	0.428576	0.0526776	16	0.531435	FALSE
gain	chr6q	0.00205699	0.299026	15	0.00893747	TRUE
gain	chr7p	2.7507e-05	0.155804	104	0.00034109	TRUE
gain	chr7q	0.0218394	0.0880469	91	0.0534086	FALSE
gain	chr8p	0.113303	0.111687	20	0.184862	FALSE
gain	chr8q	3.5761e-06	0.137717	182	7.3907e-05	TRUE
gain	chr9p	0.414751	0.0641005	29	0.524787	FALSE
gain	chr9q	0.00026168	0.193405	65	0.002028	TRUE
gain	chr10p	0.0807329	0.13033	16	0.143117	FALSE
gain	chr10q	NA	NA	10	NA	NA
gain	chr11p	0.00257333	0.258873	15	0.00997164	TRUE
gain	chr11q	0.0337	0.138115	33	0.0674	FALSE
gain	chr12p	0.236885	-0.123249	12	0.338756	FALSE
gain	chr12q	0.472184	0.0393678	42	0.574028	FALSE
gain	chr13q	NA	NA	1	NA	NA
gain	chr14q	0.748478	0.0329646	13	0.800098	FALSE
gain	chr15q	0.0223972	0.139118	21	0.0534086	FALSE
gain	chr16p	1.357e-05	0.260947	27	0.00021033	TRUE
gain	chr16q	NA	NA	0	NA	NA
gain	chr17p	NA	NA	2	NA	NA
gain	chr17q	0.56169	-0.0396755	33	0.657071	FALSE
gain	chr18p	NA	NA	10	NA	NA
gain	chr18q	NA	NA	10	NA	NA
gain	chr19p	NA	NA	4	NA	NA
gain	chr19q	NA	NA	2	NA	NA
gain	chr20p	0.00415395	0.185564	21	0.0148405	TRUE
gain	chr20q	0.00178409	0.176677	29	0.00893747	TRUE
gain	chr21q	0.231239	0.10347	23	0.338756	FALSE
gain	chr22q	0.0666777	0.154773	17	0.125273	FALSE
gain	chrXp	NA	NA	5	NA	NA
gain	chrXq	NA	NA	5	NA	NA
gain	chrYp	0.0021607	0.31946	12	0.00893747	TRUE
gain	chrYq	0.0021607	0.31946	12	0.00893747	TRUE
loss	chr1p	0.00469178	0.147825	37	0.01531	TRUE
loss	chr1q	NA	NA	5	NA	NA
loss	chr2p	NA	NA	4	NA	NA
loss	chr2q	0.804093	0.024484	12	0.830896	FALSE
loss	chr3p	NA	NA	8	NA	NA
loss	chr3q	NA	NA	9	NA	NA
loss	chr4p	7.6914e-05	0.158075	79	0.00079478	TRUE
loss	chr4q	0.620314	0.035211	16	0.674769	FALSE
loss	chr5p	0.00216229	0.161829	34	0.00893747	TRUE
loss	chr5q	0.00017825	0.181684	32	0.00157875	TRUE
loss	chr6p	0.0807919	0.128389	20	0.143117	FALSE
loss	chr6q	0.788825	-0.0096111	90	0.828935	FALSE
loss	chr7p	NA	NA	3	NA	NA
loss	chr7q	NA	NA	2	NA	NA
loss	chr8p	0.620352	0.0150656	338	0.674769	FALSE
loss	chr8q	NA	NA	1	NA	NA
loss	chr9p	0.0118687	0.1476	26	0.0350408	TRUE
loss	chr9q	NA	NA	4	NA	NA
loss	chr10p	0.223295	0.0601416	38	0.337666	FALSE
loss	chr10q	0.024166	0.0920765	60	0.0554924	FALSE
loss	chr11p	0.31283	0.086161	15	0.43101	FALSE
loss	chr11q	0.240407	0.0847914	14	0.338756	FALSE
loss	chr12p	0.33103	0.037439	103	0.446171	FALSE
loss	chr12q	0.00430854	0.273927	17	0.0148405	TRUE
loss	chr13q	0.592284	0.0196058	132	0.669476	FALSE
loss	chr14q	0.866846	0.0130065	14	0.881057	FALSE
loss	chr15q	0.360566	0.0479997	32	0.465731	FALSE
loss	chr16p	0.153859	0.0546745	68	0.238481	FALSE
loss	chr16q	0.00124788	0.102183	166	0.00773683	TRUE
loss	chr17p	0.00037098	0.111079	130	0.00255563	TRUE
loss	chr17q	0.033575	0.219885	11	0.0674	FALSE
loss	chr18p	0.552654	-0.0218928	86	0.657071	FALSE
loss	chr18q	0.927324	0.00330102	101	0.927324	FALSE
loss	chr19p	0.0281095	-0.149208	15	0.0622424	FALSE
loss	chr19q	0.0125133	-0.13911	28	0.0352647	TRUE
loss	chr20p	0.104903	0.0855473	57	0.175783	FALSE
loss	chr20q	0.00773737	-0.235483	16	0.0239858	TRUE
loss	chr21q	0.0316789	0.111835	30	0.0674	FALSE
loss	chr22q	1.2821e-07	0.186056	63	7.9487e-06	TRUE
loss	chrXp	NA	NA	3	NA	NA
loss	chrXq	NA	NA	1	NA	NA
loss	chrYp	0.0187456	0.0925138	48	0.0484262	TRUE
loss	chrYq	0.0187456	0.0925138	48	0.0484262	TRUE

## Sheet: 5C
Patient	Sample	TP53	Cont_Gleason
FI-002	R1A_DW1	FALSE	3.9772
FI-002	R1B_DW1	FALSE	4.00047
FI-002	R2A_DW1	FALSE	3.98731
FI-002	R2B_DW1	FALSE	4.00091
FI-002	R4A_DW1	FALSE	4.00501
FI-002	R6A_DW1	FALSE	4.00312
FI-002	R6B_DW1	FALSE	3.92589
FI-003	L6A_DW1	FALSE	4.05299
FI-003	L6B_DW1	FALSE	4.03425
FI-003	R3A_DW1	FALSE	4.31559
FI-003	R3B_DW1	FALSE	4.07735
FI-004	R1A_DW1	FALSE	4.6009
FI-004	R1B_DW1	FALSE	4.54245
FI-004	R1C_DW1	FALSE	4.46245
FI-004	R1D_DW1	FALSE	4.31108
FI-004	R2A_DW1	FALSE	4.56011
FI-005	L7_DW1	TRUE	4.55168
FI-005	R1_DW1	FALSE	4.06336
FI-005	R2_DW1	FALSE	4.46022
FI-005	R3_DW1	FALSE	3.93785
FI-005	R4_DW1	FALSE	4.0078
FI-008	L10_DW1	FALSE	3.96185
FI-008	L8_DW1	FALSE	3.69986
FI-008	L9_DW1	FALSE	3.8884
FI-008	R6_DW1	FALSE	3.63024
FI-009	L10_DW1	FALSE	4.02996
FI-009	L11A_DW1	FALSE	4.07314
FI-009	L11B_DW1	FALSE	4.03011
FI-009	L12_DW1	FALSE	4.1622
FI-009	L7_DW1	FALSE	4.17634
FI-009	L8_DW1	FALSE	4.19357
FI-009	R2_DW1	FALSE	4.05877
FI-009	R3_DW1	FALSE	4.05247
FI-009	R5_DW1	FALSE	4.0374
FI-009	R6_DW1	FALSE	4.00359
FI-011	L3_DW1	FALSE	4.19387
FI-011	M6_DW1	FALSE	4.02932
FI-011	R1_DW1	FALSE	4.10974
FI-012	L7_DW1	FALSE	4.44111
FI-012	R1_DW1	FALSE	4.86215
FI-012	R2_DW1	FALSE	4.90486
FI-013	R1_DW1	FALSE	4.00023
FI-013	R2_DW1	FALSE	4.00942
FI-013	R3_DW1	FALSE	4.00648
FI-013	R6_DW1	FALSE	3.98444
FI-015	L1_DW1	FALSE	4.07743
FI-015	L3_DW1	FALSE	3.93919
FI-015	L4_DW1	FALSE	4.0838
FI-019	L11_DW1	FALSE	3.99633
FI-019	L12_DW1	FALSE	4.12872
FI-019	L7_DW1	FALSE	4.18973
FI-019	L8_DW1	FALSE	4.06414
FI-019	L9_DW1	FALSE	4.01303
FI-021	B1_DW1	FALSE	4.35173
FI-021	B3_DW1	FALSE	4.80681
FI-023	L1_DW1	FALSE	4.32202
FI-023	L2_DW1	FALSE	4.46412
FI-023	L7_DW1	FALSE	4.40664
FI-023	L8_DW1	FALSE	4.15384
FI-023	R5_DW1	FALSE	4.16051
FI-024	R1A_DW1	FALSE	3.98444
FI-024	R1B_DW1	FALSE	4.01578
FI-024	R1C_DW1	FALSE	4.0195
FI-024	R1D_DW1	FALSE	4.0302
FI-028	L11_DW1	FALSE	3.67021
FI-028	L12_DW1	FALSE	3.96852
FI-028	L8_DW1	FALSE	3.64864
FI-028	R2_DW1	FALSE	3.97575
FI-028	R3_DW1	FALSE	3.97449
FI-028	R4_DW1	FALSE	3.72695
FI-028	R5_DW1	FALSE	3.6634
FI-029	R1_DW1	FALSE	3.41461
FI-029	R2_DW1	FALSE	3.99585
FI-029	R5_DW1	FALSE	3.93839
FI-029	R6_DW1	FALSE	3.76889
FI-030	L2A_DW1	FALSE	3.88797
FI-030	L2C_DW1	FALSE	3.99777
FI-030	L2D_DW1	FALSE	4.00587
FI-030	L5_DW1	FALSE	3.95026
FI-039	L5_DW1	FALSE	4.01113
FI-039	L6_DW1	FALSE	3.93644
FI-039	L7_DW1	FALSE	4.16909
FI-039	L8_DW1	FALSE	4.51675
FI-039	R1_DW1	FALSE	4.29868
FI-039	R2_DW1	FALSE	4.21679
FI-039	R3_DW1	FALSE	4.17649
FI-039	R4_DW1	FALSE	4.22702
FI-045	R1_DW1	FALSE	3.48737
FI-045	R2_DW1	FALSE	3.96171
FI-045	R4_DW1	FALSE	3.9714
FI-045	R5_DW1	FALSE	4.03581
FI-048	L5_DW1	FALSE	4.72855
FI-048	L6_DW1	FALSE	4.71276
FI-048	R1_DW1	FALSE	4.60409
FI-048	R2_DW1	FALSE	4.52103
FI-048	R3_DW1	FALSE	4.6802
FI-049	L5_DW1	FALSE	4.10901
FI-049	L7_DW1	FALSE	4.00863
FI-049	L8_DW1	FALSE	4.05396
FI-049	R1_DW1	FALSE	4.02429
FI-049	R2_DW1	FALSE	4.12952
FI-049	R3_DW1	FALSE	3.91692
FI-049	R4_DW1	FALSE	4.15771
FI-052	L10_DW1	FALSE	3.99183
FI-052	L7_DW1	FALSE	4.06506
FI-052	L9_DW1	FALSE	4.06895
FI-052	R1_DW1	FALSE	4.02842
FI-052	R2_DW1	FALSE	4.10674
FI-052	R3_DW1	FALSE	4.08146
FI-052	R4_DW1	FALSE	4.01032
FI-052	R5_DW1	FALSE	3.9831
FI-052	R6_DW1	FALSE	4.09555
FI-055	M4_DW1	FALSE	4.03193
FI-055	R8_DW1	FALSE	4.00666
FI-057	L10_DW1	FALSE	3.87672
FI-057	L7_DW1	FALSE	4.60666
FI-057	L8_DW1	FALSE	4.27945
FI-057	L9_DW1	FALSE	4.78783
FI-057	R1_DW1	FALSE	4.28344
FI-057	R2_DW1	FALSE	4.69771
FI-057	R3_DW1	FALSE	4.94714
FI-057	R4_DW1	FALSE	4.70673
FI-057	R5_DW1	FALSE	4.50025
FI-057	R6_DW1	FALSE	4.81879
FI-059	A11_DW1	FALSE	3.99352
FI-059	A12_DW1	FALSE	4.03629
FI-059	L3_DW1	FALSE	3.83641
FI-059	R7_DW1	FALSE	4.03569
FI-059	R8_DW1	FALSE	3.89922
FI-061	R2_DW1	FALSE	4.19851
FI-061	R3_DW1	FALSE	4.04997
FI-061	R4_DW1	FALSE	4.03026
FI-070	L5_DW1	FALSE	4.17136
FI-070	L6_DW1	FALSE	4.34141
FI-070	L7_DW1	FALSE	4.04999
FI-070	R1_DW1	FALSE	4.50441
FI-072	L3_DW1	FALSE	4.01028
FI-072	L4_DW1	FALSE	3.59883
FI-072	L5_DW1	FALSE	4.12562
FI-072	L6_DW1	FALSE	3.90454
FI-072	R1_DW1	FALSE	3.9109
FI-075	R1_DW1	FALSE	4.60748
FI-075	R2_DW1	FALSE	4.51336
FI-075	R3_DW1	FALSE	4.4736
FI-075	R4_DW1	FALSE	4.28293
FI-075	R5_DW1	FALSE	4.32566
FI-079	R2A_DW1	FALSE	4.04056
FI-079	R2B_DW1	FALSE	3.99031
FI-079	R2D_DW1	FALSE	4.20434
FI-079	R2E_DW1	FALSE	3.99587
FI-080	L2_DW1	TRUE	4.8324
FI-080	L3_DW1	TRUE	4.85119
FI-080	L4_DW1	TRUE	4.43055
FI-080	L5_DW1	TRUE	4.54706
FI-082	L10_DW1	FALSE	3.98615
FI-082	L11_DW1	FALSE	4.11231
FI-082	L12_DW1	FALSE	4.01088
FI-082	L9_DW1	FALSE	3.95938
FI-086	R1_DW1	FALSE	3.97359
FI-086	R2_DW1	FALSE	3.97425
FI-086	R4_DW1	FALSE	3.97746
FI-091	L4_DW1	FALSE	4.21392
FI-093	L6_DW1	FALSE	4.68995
FI-093	R2_DW1	FALSE	4.59065
FI-093	R3_DW1	FALSE	4.22877
FI-097	L7_DW1	FALSE	4.08904
FI-097	L8_DW1	FALSE	4.0975
FI-097	L9_DW1	FALSE	3.99921
FI-097	R1_DW1	FALSE	4.09025
FI-097	R3_DW1	FALSE	4.10337
FI-097	R4_DW1	FALSE	4.04035
FI-097	R5_DW1	FALSE	4.13561
FI-097	R6_DW1	FALSE	4.22234
FI-104	M9A_DW1	FALSE	4.27279
FI-104	R3B_DW1	FALSE	4.06147
FI-109	R1_DW1	FALSE	4.12251
FI-109	R2_DW1	FALSE	4.32579
FI-109	R3_DW1	FALSE	4.07137
FI-109	R4_DW1	FALSE	4.24785
FI-109	R6_DW1	FALSE	3.85651
FI-111	L5_DW1	FALSE	4.37679
FI-111	L6_DW1	FALSE	4.15249
FI-111	L7_DW1	FALSE	4.06397
FI-111	L8_DW1	FALSE	4.31428
FI-111	R1_DW1	FALSE	3.66882
FI-114	L6_DW1	FALSE	4.31224
FI-114	L7_DW1	FALSE	4.62235
FI-114	R2_DW1	FALSE	4.10539
FI-115	L7_DW1	FALSE	3.55873
FI-115	L8_DW1	FALSE	3.43281
FI-115	L9_DW1	FALSE	3.54516
FI-119	L1_DW1	TRUE	4.82984
FI-119	L2_DW1	TRUE	4.37497
FI-119	L3_DW1	TRUE	4.57288
FI-119	L4_DW1	TRUE	4.57595
FI-121	L4_DW1	TRUE	3.95842
FI-121	L5_DW1	TRUE	4.57962
FI-121	L6_DW1	TRUE	4.60471
FI-121	R1_DW1	TRUE	3.69209
FI-121	R2_DW1	TRUE	3.52901
FI-122	L5_DW1	FALSE	4.17494
FI-122	L6_DW1	FALSE	4.14209
FI-122	L7_DW1	FALSE	4.06594
FI-122	L8_DW1	FALSE	4.13396
FI-122	R1_DW1	FALSE	4.19436
FI-122	R2_DW1	FALSE	4.10191
FI-122	R3_DW1	FALSE	4.19614
FI-122	R4_DW1	FALSE	4.07432
FI-124	L6_DW1	FALSE	4.30186
FI-124	L7_DW1	FALSE	4.16915
FI-124	R1_DW1	FALSE	4.4017
FI-124	R2_DW1	FALSE	4.09029
FI-124	R3_DW1	FALSE	4.18123
FI-124	R4_DW1	FALSE	4.28166
FI-125	L2A_DW1	FALSE	4.00488
FI-125	L2B_DW1	FALSE	4.00754
FI-125	L3_DW1	FALSE	3.90061
FI-125	R4_DW1	FALSE	4.1951
FI-125	R5A_DW1	FALSE	4.27633
FI-125	R5B_DW1	FALSE	4.06365
FI-125	R6_DW1	FALSE	4.13532
FI-128	L4_DW1	FALSE	3.18453
FI-128	L5_DW1	FALSE	3.45069
FI-128	R2_DW1	FALSE	3.75965
FI-129	R10_DW1	FALSE	4.05119
FI-129	R12_DW1	FALSE	4.0799
FI-129	R8_DW1	FALSE	4.10535
FI-129	R9_DW1	FALSE	4.05803
FI-130	R1_DW1	FALSE	3.9298
FI-130	R2_DW1	FALSE	4.31167
FI-130	R4_DW1	FALSE	4.38805
FI-131	L2A_DW1	TRUE	4.17165
FI-131	L2B_DW1	TRUE	4.29187
FI-131	L2C_DW1	TRUE	4.29875
FI-131	R1A_DW1	TRUE	4.14228
FI-131	R1D_DW1	TRUE	4.05052
FI-132	L5_DW1	FALSE	4.28232
FI-132	L7_DW1	FALSE	4.357
FI-132	R1A_DW1	TRUE	4.75353
FI-132	R2_DW1	TRUE	4.29757
FI-134	L10_DW1	FALSE	4.17004
FI-134	L11_DW1	FALSE	3.84914
FI-134	L12_DW1	FALSE	3.91026
FI-134	L9_DW1	FALSE	3.74992
FI-137	R1A_DW1	FALSE	4.01392
FI-137	R1B_DW1	FALSE	4.03404
FI-137	R1C_DW1	FALSE	4.19171
FI-137	R1D_DW1	FALSE	3.69715
FI-140	L18_DW1	FALSE	4.11263
FI-140	R3_DW1	FALSE	3.90933
FI-140	R6_DW1	FALSE	4.15224
FI-140	R9_DW1	FALSE	4.10866
FI-141	R1_DW1	FALSE	4.67783
FI-141	R3_DW1	FALSE	4.75174
FI-141	R4_DW1	FALSE	4.65242
FI-143	L10_DW1	FALSE	4.5214
FI-143	L12_DW1	FALSE	4.73602
FI-143	L7_DW1	FALSE	3.91219
FI-143	L9_DW1	FALSE	4.01773
FI-143	R2_DW1	FALSE	4.71711
FI-143	R3_DW1	TRUE	4.48213
FI-143	R4_DW1	TRUE	4.78795
FI-143	R6_DW1	TRUE	4.87661
FI-144	R1_DW1	FALSE	3.98137
FI-144	R4_DW1	FALSE	4.20271
FI-144	R5_DW1	FALSE	4.15719
FI-146	R4_DW1	FALSE	4.01896
FI-147	L1_DW1	TRUE	4.67651
FI-147	L4_DW1	TRUE	4.27637
FI-147	R5_DW1	FALSE	4.41919
FI-147	R6_DW1	TRUE	4.22195
FI-147	R7_DW1	TRUE	4.36548
FI-150	L10_DW1	FALSE	3.54448
FI-150	L8_DW1	FALSE	3.8806
FI-150	L9_DW1	FALSE	3.83128
FI-150	R1_DW1	FALSE	4.11813
FI-150	R2_DW1	FALSE	4.04444
FI-150	R4_DW1	FALSE	4.12274
FI-150	R5_DW1	FALSE	3.77064
FI-150	R6_DW1	FALSE	3.90404
FI-151	L6_DW1	FALSE	3.9592
FI-151	R10_DW1	FALSE	4.06652
FI-151	R11_DW1	FALSE	4.10756
FI-151	R12_DW1	FALSE	4.29245
FI-151	R7_DW1	FALSE	3.96017
FI-151	R8_DW1	FALSE	3.99221
FI-151	R9_DW1	FALSE	4.18835
FI-152	B1_DW1	FALSE	4.40715
FI-152	B4_DW1	FALSE	4.88555
FI-152	R6A_DW1	FALSE	4.72247
FI-152	R6B_DW1	FALSE	4.74117
FI-153	R1_DW1	FALSE	4.01893
FI-153	R2_DW1	FALSE	3.812
FI-153	R3_DW1	FALSE	4.0782
FI-154	R1_DW1	FALSE	4.41497
FI-154	R2_DW1	FALSE	4.31204
FI-154	R3_DW1	FALSE	4.01329
FI-155	L6_DW1	TRUE	4.95575
FI-155	R1_DW1	TRUE	4.50626
FI-155	R2_DW1	TRUE	4.97381
FI-155	R3_DW1	TRUE	4.71201
FI-155	R4_DW1	TRUE	4.66159
FI-155	R5_DW1	TRUE	4.72742
FI-156	L6_DW1	FALSE	4.17685
FI-156	L7_DW1	FALSE	4.23051
FI-156	L8_DW1	FALSE	4.16787
FI-156	R1_DW1	FALSE	4.11609
FI-156	R3_DW1	FALSE	3.93793
FI-156	R4_DW1	FALSE	4.16505
FI-156	R5_DW1	FALSE	4.0945
FI-158	L10_DW1	FALSE	4.01863
FI-158	L11_DW1	FALSE	4.06764
FI-158	L7_DW1	FALSE	4.04631
FI-158	L8_DW1	FALSE	4.10573
FI-158	L9_DW1	FALSE	4.05063
FI-158	R1_DW1	FALSE	4.07482
FI-158	R2_DW1	FALSE	4.01595
FI-158	R3_DW1	FALSE	4.08578
FI-158	R4_DW1	FALSE	4.1321
FI-158	R5_DW1	FALSE	4.02064
FI-158	R6_DW1	FALSE	4.03596
FI-159	R1_DW1	FALSE	4.39128
FI-160	L3A_DW1	FALSE	4.18232
FI-160	L3B_DW1	FALSE	4.06862
FI-160	R6A_DW1	FALSE	4.02078
FI-160	R6B_DW1	FALSE	4.0926
FI-165	L3B_DW1	FALSE	3.95652
FI-165	R6A_DW1	FALSE	4.10694
FI-165	R6B_DW1	FALSE	4.13452
FI-170	R5_DW1	FALSE	4.0736
FI-174	L4_DW1	FALSE	3.92648
FI-174	L5_DW1	FALSE	3.52325
FI-174	L6_DW1	FALSE	3.73462
FI-174	R1_DW1	FALSE	3.08834
FI-174	R2_DW1	FALSE	3.16392
FI-174	R3_DW1	FALSE	3.86202
FI-177	L5_DW1	FALSE	3.95277
FI-178	L10_DW1	FALSE	3.9528
FI-178	L11_DW1	FALSE	4.01021
FI-178	L6_DW1	FALSE	4.11323
FI-178	L7_DW1	FALSE	4.06664
FI-178	L8_DW1	FALSE	4.01813
FI-178	L9_DW1	FALSE	4.10357
FI-178	R3_DW1	FALSE	4.22552
FI-178	R4_DW1	FALSE	4.07832
FI-180	L6_DW1	FALSE	4.28873
FI-180	L7_DW1	FALSE	4.38081
FI-180	L8_DW1	FALSE	4.09921
FI-182	L8_DW1	FALSE	4.17528
FI-182	R2_DW1	FALSE	4.1653
FI-182	R4_DW1	FALSE	3.95724
FI-187	L1_DW1	FALSE	4.60665
FI-187	L2_DW1	FALSE	4.12048
FI-187	L3_DW1	FALSE	4.01457
FI-187	L4_DW1	FALSE	4.68981
FI-191	L7_DW1	FALSE	4.31075
FI-191	L8_DW1	FALSE	4.47198
FI-191	L9_DW1	FALSE	4.0902
FI-191	R1_DW1	FALSE	4.46268
FI-191	R4_DW1	FALSE	4.147
FI-191	R5_DW1	FALSE	4.30835
FI-191	R6_DW1	FALSE	4.10863
FI-194	L1_DW1	FALSE	3.58857
FI-194	L2_DW1	FALSE	3.51986
FI-194	L5_DW1	FALSE	3.83727
FI-202	L10_DW1	FALSE	3.82843
FI-202	L11_DW1	FALSE	3.65474
FI-202	L12_DW1	FALSE	4.20878
FI-202	L7_DW1	FALSE	4.02063
FI-202	L8_DW1	FALSE	3.92435
FI-203	L2_DW1	FALSE	4.14677
FI-203	L3_DW1	FALSE	4.09715
FI-203	L6_DW1	FALSE	4.05856
FI-203	R12A_DW1	FALSE	4.04676
FI-203	R12B_DW1	FALSE	4.08857
FI-207	L4_DW1	FALSE	3.85885
FI-207	L6_DW1	FALSE	4.01061
FI-207	R10_DW1	FALSE	4.09524
FI-208	L10_DW1	FALSE	3.55057
FI-208	L7_DW1	FALSE	3.92603
FI-208	L8_DW1	FALSE	4.01374
FI-208	L9_DW1	FALSE	4.10822
FI-208	R2_DW1	FALSE	4.04505
FI-208	R3_DW1	FALSE	4.05295
FI-208	R4_DW1	FALSE	4.04156
FI-208	R5_DW1	FALSE	4.00797
FI-208	R6_DW1	FALSE	3.96402
FI-210	R1_DW1	TRUE	3.97655
FI-210	R2_DW1	TRUE	4.09364
FI-210	R3_DW1	TRUE	4.06671
FI-210	R4_DW1	TRUE	4.05463
FI-210	R5_DW1	TRUE	4.02653
FI-212	L5_DW1	FALSE	4.00571
FI-212	L6_DW1	FALSE	4.12968
FI-212	L7_DW1	FALSE	4.06685
FI-212	L8_DW1	FALSE	4.05265
FI-212	R1_DW1	FALSE	4.03804
FI-212	R4_DW1	FALSE	3.99324
FI-213	L5_DW1	FALSE	3.69331
FI-213	L6_DW1	FALSE	3.91008
FI-213	R1_DW1	FALSE	3.70411
FI-213	R3_DW1	FALSE	3.38192
FI-215	L4_DW1	TRUE	4.86863
FI-215	L5_DW1	FALSE	4.23755
FI-215	L6_DW1	FALSE	4.24042
FI-215	R1_DW1	TRUE	4.72378
FI-218	L2_DW1	FALSE	3.938
FI-218	L3_DW1	FALSE	3.87634
FI-218	L4_DW1	FALSE	3.94448
FI-218	R5_DW1	FALSE	3.91116
FI-218	R6_DW1	FALSE	3.5685
FI-219	L1_DW1	FALSE	4.0908
FI-219	L2_DW1	FALSE	4.08819
FI-219	L3_DW1	FALSE	4.05559
FI-219	M6_DW1	FALSE	4.58114
FI-219	M7_DW1	FALSE	4.13149
FI-219	R4_DW1	FALSE	4.33569
FI-219	R5_DW1	FALSE	4.64681
FI-221	L11_DW1	FALSE	4.35133
FI-221	L12_DW1	FALSE	4.42238
FI-221	L7_DW1	FALSE	4.26112
FI-221	L8_DW1	FALSE	4.4289
FI-221	L9_DW1	FALSE	4.63728
FI-221	R3_DW1	FALSE	4.22801
FI-221	R4_DW1	FALSE	4.09003
FI-221	R6_DW1	FALSE	4.58722
FI-222	L6_DW1	FALSE	4.66958
FI-222	L7_DW1	FALSE	4.33637
FI-222	L8_DW1	FALSE	4.30496
FI-222	R1_DW1	FALSE	4.68325
FI-222	R2_DW1	FALSE	4.79259
FI-222	R3_DW1	FALSE	4.60635
FI-222	R4_DW1	FALSE	4.65226
FI-222	R5_DW1	FALSE	4.43545
FI-225	L10_DW1	FALSE	4.22569
FI-225	L6_DW1	FALSE	4.01681
FI-225	L8_DW1	FALSE	4.24009
FI-225	R1_DW1	FALSE	4.42142
FI-225	R2_DW1	FALSE	4.6103
FI-225	R3_DW1	FALSE	3.56073
FI-225	R4_DW1	FALSE	4.29117
FI-225	R9_DW1	FALSE	4.49883
FI-226	L10_DW1	FALSE	4.23191
FI-226	L6_DW1	FALSE	4.50134
FI-226	L7_DW1	FALSE	4.09013
FI-226	L8_DW1	FALSE	4.38636
FI-226	L9_DW1	FALSE	4.18679
FI-226	R1_DW1	FALSE	4.16436
FI-226	R2_DW1	FALSE	4.03172
FI-226	R3_DW1	FALSE	4.30037
FI-226	R4_DW1	FALSE	4.05253
FI-226	R5_DW1	FALSE	4.11058
FI-227	L7_DW1	FALSE	4.04573
FI-227	L8_DW1	FALSE	4.00756
FI-227	L9_DW1	FALSE	4.00114
FI-227	R3_DW1	FALSE	4.00635
FI-227	R4_DW1	FALSE	4.01019
FI-227	R5_DW1	FALSE	4.0026
FI-228	L1_DW1	FALSE	4.09228
FI-228	L2_DW1	FALSE	4.49809
FI-228	L3_DW1	FALSE	4.22973
FI-228	L4_DW1	FALSE	4.01384
FI-228	R7_DW1	FALSE	4.06655
FI-230	L10_DW1	FALSE	4.10869
FI-230	L5_DW1	FALSE	4.41872
FI-230	L9_DW1	FALSE	4.06684
FI-230	R4_DW1	FALSE	3.8915
FI-231	L2_DW1	FALSE	4.11351
FI-231	L3_DW1	FALSE	4.17148
FI-231	L7_DW1	FALSE	4.21027
FI-231	L8_DW1	FALSE	4.3204
FI-231	L9_DW1	FALSE	4.01244
FI-231	R10_DW1	FALSE	4.14859
FI-231	R5_DW1	FALSE	4.94376
FI-233	L6A_DW1	FALSE	4.01934
FI-233	L6B_DW1	FALSE	3.129
FI-233	L6C_DW1	FALSE	3.30969
FI-233	L6D_DW1	FALSE	3.20431
FI-233	R3A_DW1	FALSE	3.89801
FI-233	R3B_DW1	FALSE	4.09642
FI-242	L5_DW1	FALSE	3.96516
FI-242	L6_DW1	FALSE	3.93663
FI-242	L7_DW1	FALSE	3.98573
FI-242	R4_DW1	FALSE	4.01588
FI-243	R1_DW1	FALSE	4.03993
FI-243	R2_DW1	FALSE	4.11575
FI-243	R4_DW1	FALSE	4.43897
FI-244	L2A_DW1	TRUE	4.1873
FI-244	R1_DW1	TRUE	4.29638
FI-246	L5_DW1	FALSE	4.37764
FI-246	L6_DW1	FALSE	4.16568
FI-246	L8_DW1	FALSE	4.6009
FI-246	R1_DW1	FALSE	4.66215
FI-246	R3_DW1	FALSE	4.29073
FI-248	R1_DW1	FALSE	4.07857
FI-248	R2_DW1	FALSE	4.22079
FI-248	R3_DW1	FALSE	4.02656
FI-248	R4_DW1	FALSE	4.14135
FI-248	R5_DW1	FALSE	4.15822
FI-248	R6_DW1	FALSE	4.04186
FI-249	L3_DW1	FALSE	3.51829
FI-249	L4_DW1	FALSE	4.43618
FI-249	L5_DW1	FALSE	4.21774

## Sheet: 5D
Patient	mPGA	Gleason_Morisita
FI-003	0.0772875	0.251816
FI-004	0.261663	0.498291
FI-005	0.042208	0.418337
FI-008	0.0597625	0.0712962
FI-011	0.176233	0.338551
FI-012	0.02407	0.193537
FI-013	0.192425	0.190546
FI-015	0.0618767	0.155934
FI-019	0.037804	0.201557
FI-023	0.088962	0.546604
FI-028	0.0294229	0.297523
FI-029	0.063335	0.0656133
FI-031	0.124988	0.334193
FI-032	0.0771575	0.568298
FI-039	0.0889112	0.227893
FI-045	0.0803975	0.499392
FI-048	0.14574	0.356578
FI-049	0.0700729	0.335987
FI-057	0.57423	0.339499
FI-059	0.022044	0.0496459
FI-061	0.1443	0.173363
FI-065	0.053915	0.310166
FI-070	0.0804025	0.23983
FI-072	0.1534	0.372372
FI-075	0.047396	0.378047
FI-079	0.015235	0.0856533
FI-080	0.323375	0.473605
FI-082	0.115025	0.33776
FI-091	0.287527	0.36931
FI-093	0.341667	0.378879
FI-097	0.21235	0.0906399
FI-104	0.133137	0.329948
FI-109	0.164866	0.326858
FI-111	0.14117	0.411765
FI-114	0.0481467	0.317995
FI-115	0.0201233	0.346731
FI-118	0.09296	0.284216
FI-119	0.2387	0.449496
FI-121	0.24998	0.456781
FI-122	0.071465	0.487527
FI-124	0.0890233	0.287103
FI-125	0.185926	0.288278
FI-128	0.0594933	0.281839
FI-129	0.10533	0.278393
FI-130	0.0823767	0.212028
FI-131	0.129032	0.364246
FI-132	0.135212	0.471128
FI-134	0.0880275	0.447162
FI-140	0.225325	0.370998
FI-141	0.05962	0.563249
FI-143	0.197979	0.348735
FI-144	0.0870167	0.0748217
FI-147	0.28592	0.430364
FI-150	0.0703875	0.390309
FI-151	0.0624429	0.467525
FI-152	0.14878	0.434436
FI-154	0.222767	0.537036
FI-155	0.391917	0.349528
FI-156	0.116924	0.3008
FI-160	0.221225	0.162124
FI-165	0.397867	0.263671
FI-174	0.0770817	0.304202
FI-180	0.1882	0.272987
FI-182	0.0164233	0.296082
FI-187	0.0863725	0.458198
FI-191	0.426071	0.455807
FI-194	0.0224433	0.526658
FI-202	0.10971	0.463365
FI-203	0.098316	0.307104
FI-205	0.07835	0.410227
FI-207	0.05398	0.245965
FI-213	0.0466425	0.264723
FI-215	0.394475	0.396359
FI-218	0.035795	0.16273
FI-219	0.123406	0.31055
FI-221	0.445278	0.468976
FI-222	0.584612	0.424475
FI-225	0.068625	0.367593
FI-226	0.247761	0.419861
FI-230	0.037615	0.277781
FI-231	0.0376414	0.441819
FI-233	0.316533	0.265844
FI-234	0.0833833	0.308338
FI-243	0.245633	0.452919
FI-246	0.051912	0.446448
FI-248	0.062445	0.330408
FI-249	0.0734	0.274512

## Sheet: 5E
Patient	Spearman	Gleason_Morisita
FI-003	0.176183	0.251816
FI-004	0.103286	0.498291
FI-005	0.0919962	0.418337
FI-008	0.33355	0.0712962
FI-011	0.0927771	0.338551
FI-012	0.159655	0.193537
FI-013	0.0637978	0.190546
FI-015	0.117813	0.155934
FI-019	0.0884331	0.201557
FI-023	0.0403798	0.546604
FI-028	0.203467	0.297523
FI-029	0.13167	0.0656133
FI-031	0.479529	0.334193
FI-032	0.0997733	0.568298
FI-039	0.157102	0.227893
FI-045	0.208681	0.499392
FI-048	0.0420585	0.356578
FI-049	0.0612543	0.335987
FI-057	0.162225	0.339499
FI-059	0.0758725	0.0496459
FI-061	0.0503734	0.173363
FI-065	0.196395	0.310166
FI-070	0.084743	0.23983
FI-072	0.0908475	0.372372
FI-075	0.043578	0.378047
FI-079	0.0849658	0.0856533
FI-080	0.102344	0.473605
FI-082	0.0407805	0.33776
FI-091	0.0921911	0.36931
FI-093	0.254997	0.378879
FI-097	0.0586146	0.0906399
FI-104	0.394454	0.329948
FI-109	0.127445	0.326858
FI-111	0.112078	0.411765
FI-114	0.0791121	0.317995
FI-115	0.113794	0.346731
FI-118	0.199192	0.284216
FI-119	0.180662	0.449496
FI-121	0.168437	0.456781
FI-122	0.220798	0.487527
FI-124	0.0508062	0.287103
FI-125	0.17456	0.288278
FI-128	0.155461	0.281839
FI-129	0.0945676	0.278393
FI-130	0.0921018	0.212028
FI-131	0.112844	0.364246
FI-132	0.278724	0.471128
FI-134	0.0527199	0.447162
FI-140	0.0442507	0.370998
FI-141	0.0198293	0.563249
FI-143	0.264522	0.348735
FI-144	0.100224	0.0748217
FI-147	0.155481	0.430364
FI-150	0.307108	0.390309
FI-151	0.0903558	0.467525
FI-152	0.110233	0.434436
FI-154	0.298466	0.537036
FI-155	0.17778	0.349528
FI-156	0.0828851	0.3008
FI-160	0.251831	0.162124
FI-165	0.0870148	0.263671
FI-174	0.176158	0.304202
FI-180	0.030346	0.272987
FI-182	0.0720315	0.296082
FI-187	0.0526006	0.458198
FI-191	0.111403	0.455807
FI-194	0.138132	0.526658
FI-202	0.131633	0.463365
FI-203	0.12381	0.307104
FI-205	0.0729499	0.410227
FI-207	0.229783	0.245965
FI-213	0.11806	0.264723
FI-215	0.19217	0.396359
FI-218	0.112301	0.16273
FI-219	0.0380334	0.31055
FI-221	0.126633	0.468976
FI-222	0.103241	0.424475
FI-225	0.110246	0.367593
FI-226	0.101025	0.419861
FI-230	0.140985	0.277781
FI-231	0.0694454	0.441819
FI-233	0.356178	0.265844
FI-234	0.188087	0.308338
FI-243	0.0360372	0.452919
FI-246	0.0858135	0.446448
FI-248	0.0737208	0.330408
FI-249	0.146512	0.274512

## Sheet: 5F
Type	Arm	p	m	n	p.adjust	pa_signif
gain	chr1p	NA	NA	2	NA	NA
gain	chr1q	0.741823	0.0101435	64	0.884482	FALSE
gain	chr2p	0.243782	-0.0452011	29	0.639745	FALSE
gain	chr2q	0.396561	-0.0348496	20	0.743799	FALSE
gain	chr3p	0.190308	-0.0365565	42	0.639745	FALSE
gain	chr3q	0.116218	-0.0327906	86	0.60046	FALSE
gain	chr4p	NA	NA	5	NA	NA
gain	chr4q	NA	NA	9	NA	NA
gain	chr5p	0.184024	-0.0436154	41	0.639745	FALSE
gain	chr5q	NA	NA	8	NA	NA
gain	chr6p	0.888929	-0.00571513	16	0.934129	FALSE
gain	chr6q	0.156308	-0.0827671	15	0.639745	FALSE
gain	chr7p	0.111229	-0.0344194	104	0.60046	FALSE
gain	chr7q	0.719375	0.00801672	91	0.884482	FALSE
gain	chr8p	0.876838	-0.00696004	20	0.934129	FALSE
gain	chr8q	0.0456346	-0.034476	177	0.353668	FALSE
gain	chr9p	0.489001	-0.029645	29	0.777386	FALSE
gain	chr9q	0.246056	-0.0336627	65	0.639745	FALSE
gain	chr10p	0.555847	-0.0269906	16	0.820537	FALSE
gain	chr10q	NA	NA	10	NA	NA
gain	chr11p	0.00822924	-0.134332	15	0.127553	FALSE
gain	chr11q	0.24813	-0.042996	33	0.639745	FALSE
gain	chr12p	0.824257	0.0137538	12	0.91257	FALSE
gain	chr12q	0.202221	0.0411219	42	0.639745	FALSE
gain	chr13q	NA	NA	1	NA	NA
gain	chr14q	0.041564	-0.122295	13	0.353668	FALSE
gain	chr15q	0.00558261	-0.106804	21	0.127553	FALSE
gain	chr16p	0.03143	-0.0785256	27	0.324777	FALSE
gain	chr16q	NA	NA	0	NA	NA
gain	chr17p	NA	NA	2	NA	NA
gain	chr17q	0.81681	0.0088092	32	0.91257	FALSE
gain	chr18p	NA	NA	10	NA	NA
gain	chr18q	NA	NA	10	NA	NA
gain	chr19p	NA	NA	4	NA	NA
gain	chr19q	NA	NA	2	NA	NA
gain	chr20p	0.40789	0.0330115	21	0.743799	FALSE
gain	chr20q	0.656397	-0.0152377	29	0.884482	FALSE
gain	chr21q	0.242409	-0.0564288	23	0.639745	FALSE
gain	chr22q	0.0133155	-0.127652	17	0.165112	FALSE
gain	chrXp	NA	NA	5	NA	NA
gain	chrXq	NA	NA	5	NA	NA
gain	chrYp	0.26828	0.0671776	12	0.639745	FALSE
gain	chrYq	0.26828	0.0671776	12	0.639745	FALSE
loss	chr1p	0.937838	-0.00253843	36	0.937838	FALSE
loss	chr1q	NA	NA	5	NA	NA
loss	chr2p	NA	NA	3	NA	NA
loss	chr2q	0.082447	0.0937212	12	0.511171	FALSE
loss	chr3p	NA	NA	8	NA	NA
loss	chr3q	NA	NA	9	NA	NA
loss	chr4p	0.0069719	-0.0625263	78	0.127553	FALSE
loss	chr4q	0.344468	-0.040983	16	0.712632	FALSE
loss	chr5p	0.620865	-0.0162474	33	0.876771	FALSE
loss	chr5q	0.15719	-0.0430503	32	0.639745	FALSE
loss	chr6p	0.000169967	-0.164885	20	0.0105379	TRUE
loss	chr6q	0.284933	-0.0225578	88	0.654292	FALSE
loss	chr7p	NA	NA	3	NA	NA
loss	chr7q	NA	NA	2	NA	NA
loss	chr8p	0.319701	-0.0171557	337	0.707908	FALSE
loss	chr8q	NA	NA	1	NA	NA
loss	chr9p	0.505372	-0.0228529	26	0.780872	FALSE
loss	chr9q	NA	NA	4	NA	NA
loss	chr10p	0.445219	-0.0220392	38	0.777386	FALSE
loss	chr10q	0.904152	0.00290147	60	0.93429	FALSE
loss	chr11p	0.516383	0.0322169	15	0.780872	FALSE
loss	chr11q	0.178421	-0.0653468	12	0.639745	FALSE
loss	chr12p	0.919702	0.00222827	102	0.934779	FALSE
loss	chr12q	0.738014	-0.0191526	16	0.884482	FALSE
loss	chr13q	0.622224	0.00999653	131	0.876771	FALSE
loss	chr14q	0.0588926	0.0862378	14	0.405704	FALSE
loss	chr15q	0.356316	-0.0287633	32	0.712632	FALSE
loss	chr16p	0.864537	-0.00391918	68	0.934129	FALSE
loss	chr16q	0.246756	0.0208773	165	0.639745	FALSE
loss	chr17p	0.350547	-0.0172874	130	0.712632	FALSE
loss	chr17q	0.233518	-0.0739579	11	0.639745	FALSE
loss	chr18p	0.769035	-0.00633785	86	0.899626	FALSE
loss	chr18q	0.718809	-0.00741891	101	0.884482	FALSE
loss	chr19p	0.393475	-0.0349892	15	0.743799	FALSE
loss	chr19q	0.476193	-0.0243422	28	0.777386	FALSE
loss	chr20p	0.70468	0.0112542	56	0.884482	FALSE
loss	chr20q	0.738302	-0.0174799	16	0.884482	FALSE
loss	chr21q	0.810792	0.0075944	30	0.91257	FALSE
loss	chr22q	0.717019	-0.00777991	63	0.884482	FALSE
loss	chrXp	NA	NA	3	NA	NA
loss	chrXq	NA	NA	1	NA	NA
loss	chrYp	0.477645	0.0174216	48	0.777386	FALSE
loss	chrYq	0.477645	0.0174216	48	0.777386	FALSE

## Sheet: 5G
Patient	Double heterogeneous
FI-002	FALSE
FI-003	FALSE
FI-004	FALSE
FI-005	FALSE
FI-008	FALSE
FI-009	FALSE
FI-011	FALSE
FI-012	FALSE
FI-013	FALSE
FI-015	FALSE
FI-019	FALSE
FI-023	FALSE
FI-024	FALSE
FI-028	FALSE
FI-029	FALSE
FI-030	FALSE
FI-031	TRUE
FI-032	FALSE
FI-039	FALSE
FI-045	TRUE
FI-048	FALSE
FI-049	FALSE
FI-051	FALSE
FI-052	FALSE
FI-055	FALSE
FI-057	TRUE
FI-059	FALSE
FI-061	FALSE
FI-065	TRUE
FI-070	FALSE
FI-072	FALSE
FI-075	FALSE
FI-079	FALSE
FI-080	FALSE
FI-082	FALSE
FI-086	FALSE
FI-091	FALSE
FI-093	TRUE
FI-097	FALSE
FI-104	TRUE
FI-109	FALSE
FI-111	FALSE
FI-114	FALSE
FI-115	FALSE
FI-118	FALSE
FI-119	TRUE
FI-121	TRUE
FI-122	TRUE
FI-124	FALSE
FI-125	FALSE
FI-128	FALSE
FI-129	FALSE
FI-130	FALSE
FI-131	FALSE
FI-132	TRUE
FI-134	FALSE
FI-137	FALSE
FI-140	FALSE
FI-141	FALSE
FI-143	TRUE
FI-144	FALSE
FI-147	TRUE
FI-150	TRUE
FI-151	FALSE
FI-152	FALSE
FI-153	FALSE
FI-154	TRUE
FI-155	TRUE
FI-156	FALSE
FI-158	FALSE
FI-160	FALSE
FI-165	FALSE
FI-170	FALSE
FI-174	FALSE
FI-178	FALSE
FI-180	FALSE
FI-182	FALSE
FI-187	FALSE
FI-191	FALSE
FI-194	FALSE
FI-202	FALSE
FI-203	FALSE
FI-205	FALSE
FI-207	FALSE
FI-208	FALSE
FI-210	FALSE
FI-212	FALSE
FI-213	FALSE
FI-215	TRUE
FI-218	FALSE
FI-219	FALSE
FI-221	FALSE
FI-222	FALSE
FI-225	FALSE
FI-226	FALSE
FI-227	FALSE
FI-228	FALSE
FI-230	FALSE
FI-231	FALSE
FI-233	FALSE
FI-234	TRUE
FI-242	FALSE
FI-243	FALSE
FI-246	FALSE
FI-248	FALSE
FI-249	FALSE

## Sheet: 5H
	HR	Lower	Upper	p
Samples	1	0.88	1.14	0.987
High_PSATRUE	2.1	1.18	3.72	0.0111
Gleason_grade_group4	0.691	0.355	1.35	0.278
Gleason_grade_group3	0.58	0.251	1.34	0.203
Gleason_grade_group2	0.436	0.0993	1.91	0.271
Is_T3TRUE	0.626	0.35	1.12	0.115
N_stageTRUE	3.53	1.84	6.81	0.00016
Joint_Diversity	2.76	1.1	6.96	0.0313
