# Supplementary material for: Tumor evolution metrics predict recurrence beyond 10 years in locally advanced prostate cancer
Source: Nat Cancer. 2024 Jul 12;5(9):1334–51. doi: 10.1038/s43018-024-00787-0 (PMC11424488; doi:10.1038/s43018-024-00787-0)
Supplement: Supplementary file 9 — Statistical source data. [file 43018_2024_787_MOESM9_ESM.xlsx]

## Sheet: ED2 A-E
Patient	High_panel_number	High_mPGA	High_max_PGA	Subclonal_Mut_Status	MYC_FGFR1
FI-002	FALSE	TRUE	FALSE	FALSE	FALSE
FI-003	FALSE	FALSE	TRUE	TRUE	FALSE
FI-004	FALSE	TRUE	TRUE	FALSE	FALSE
FI-005	FALSE	FALSE	FALSE	TRUE	FALSE
FI-008	TRUE	FALSE	FALSE	TRUE	FALSE
FI-009	TRUE	TRUE	TRUE	TRUE	FALSE
FI-011	TRUE	TRUE	TRUE	TRUE	FALSE
FI-012	TRUE	FALSE	FALSE	TRUE	FALSE
FI-013	FALSE	TRUE	TRUE	FALSE	TRUE
FI-015	FALSE	FALSE	FALSE	FALSE	FALSE
FI-019	TRUE	FALSE	FALSE	TRUE	FALSE
FI-023	FALSE	FALSE	FALSE	FALSE	FALSE
FI-024	FALSE	TRUE	TRUE	FALSE	FALSE
FI-028	TRUE	FALSE	FALSE	TRUE	FALSE
FI-029	FALSE	FALSE	FALSE	FALSE	FALSE
FI-030	FALSE	FALSE	FALSE	FALSE	FALSE
FI-031	NA	TRUE	TRUE	NA	FALSE
FI-032	NA	FALSE	FALSE	NA	FALSE
FI-039	TRUE	FALSE	FALSE	FALSE	TRUE
FI-045	TRUE	FALSE	TRUE	TRUE	FALSE
FI-048	FALSE	TRUE	TRUE	TRUE	FALSE
FI-049	FALSE	FALSE	FALSE	FALSE	FALSE
FI-051	NA	TRUE	TRUE	NA	FALSE
FI-052	FALSE	TRUE	TRUE	FALSE	FALSE
FI-055	NA	TRUE	TRUE	NA	FALSE
FI-057	FALSE	TRUE	TRUE	FALSE	FALSE
FI-059	FALSE	FALSE	FALSE	FALSE	FALSE
FI-061	FALSE	TRUE	TRUE	FALSE	FALSE
FI-065	NA	FALSE	FALSE	NA	FALSE
FI-070	FALSE	FALSE	FALSE	TRUE	FALSE
FI-072	FALSE	TRUE	TRUE	FALSE	FALSE
FI-075	FALSE	FALSE	FALSE	FALSE	FALSE
FI-079	FALSE	FALSE	FALSE	FALSE	FALSE
FI-080	FALSE	TRUE	TRUE	FALSE	FALSE
FI-082	FALSE	TRUE	FALSE	FALSE	FALSE
FI-086	FALSE	FALSE	FALSE	FALSE	FALSE
FI-091	NA	TRUE	TRUE	NA	FALSE
FI-093	FALSE	TRUE	TRUE	FALSE	FALSE
FI-097	FALSE	TRUE	TRUE	FALSE	FALSE
FI-104	NA	TRUE	TRUE	NA	FALSE
FI-109	FALSE	TRUE	TRUE	FALSE	TRUE
FI-111	FALSE	TRUE	TRUE	TRUE	FALSE
FI-114	TRUE	FALSE	FALSE	TRUE	FALSE
FI-115	FALSE	FALSE	FALSE	FALSE	FALSE
FI-118	NA	TRUE	FALSE	NA	TRUE
FI-119	FALSE	TRUE	TRUE	FALSE	FALSE
FI-121	TRUE	TRUE	TRUE	TRUE	FALSE
FI-122	TRUE	FALSE	FALSE	TRUE	FALSE
FI-124	FALSE	FALSE	TRUE	FALSE	FALSE
FI-125	FALSE	TRUE	TRUE	FALSE	FALSE
FI-128	FALSE	FALSE	FALSE	FALSE	FALSE
FI-129	FALSE	TRUE	TRUE	TRUE	FALSE
FI-130	FALSE	FALSE	FALSE	FALSE	FALSE
FI-131	TRUE	TRUE	TRUE	TRUE	FALSE
FI-132	TRUE	TRUE	TRUE	TRUE	FALSE
FI-134	FALSE	FALSE	TRUE	FALSE	FALSE
FI-137	FALSE	FALSE	FALSE	FALSE	FALSE
FI-140	FALSE	TRUE	TRUE	FALSE	FALSE
FI-141	TRUE	FALSE	FALSE	FALSE	FALSE
FI-143	TRUE	TRUE	TRUE	TRUE	FALSE
FI-144	FALSE	FALSE	FALSE	FALSE	FALSE
FI-147	TRUE	TRUE	TRUE	TRUE	FALSE
FI-150	FALSE	FALSE	FALSE	FALSE	FALSE
FI-151	FALSE	FALSE	FALSE	TRUE	FALSE
FI-152	TRUE	TRUE	TRUE	FALSE	FALSE
FI-153	TRUE	TRUE	FALSE	TRUE	FALSE
FI-154	FALSE	TRUE	TRUE	FALSE	FALSE
FI-155	FALSE	TRUE	TRUE	FALSE	FALSE
FI-156	TRUE	TRUE	TRUE	TRUE	FALSE
FI-158	TRUE	TRUE	TRUE	TRUE	FALSE
FI-160	TRUE	TRUE	TRUE	TRUE	FALSE
FI-165	TRUE	TRUE	TRUE	TRUE	FALSE
FI-170	NA	FALSE	FALSE	NA	FALSE
FI-174	TRUE	FALSE	FALSE	TRUE	FALSE
FI-178	FALSE	FALSE	FALSE	FALSE	FALSE
FI-180	FALSE	TRUE	TRUE	FALSE	FALSE
FI-182	FALSE	FALSE	FALSE	FALSE	FALSE
FI-187	FALSE	FALSE	FALSE	TRUE	FALSE
FI-191	FALSE	TRUE	TRUE	FALSE	FALSE
FI-194	FALSE	FALSE	FALSE	FALSE	FALSE
FI-202	TRUE	TRUE	TRUE	TRUE	FALSE
FI-203	FALSE	TRUE	TRUE	FALSE	FALSE
FI-205	NA	FALSE	TRUE	NA	FALSE
FI-207	FALSE	FALSE	FALSE	TRUE	FALSE
FI-208	FALSE	FALSE	FALSE	FALSE	FALSE
FI-210	TRUE	FALSE	FALSE	TRUE	FALSE
FI-212	FALSE	FALSE	FALSE	TRUE	FALSE
FI-213	FALSE	FALSE	FALSE	FALSE	FALSE
FI-215	TRUE	TRUE	TRUE	TRUE	FALSE
FI-218	FALSE	FALSE	FALSE	FALSE	FALSE
FI-219	FALSE	TRUE	TRUE	FALSE	FALSE
FI-221	FALSE	TRUE	TRUE	FALSE	FALSE
FI-222	TRUE	TRUE	TRUE	TRUE	FALSE
FI-225	FALSE	FALSE	FALSE	FALSE	FALSE
FI-226	FALSE	TRUE	TRUE	FALSE	FALSE
FI-227	FALSE	TRUE	FALSE	TRUE	TRUE
FI-228	TRUE	FALSE	FALSE	TRUE	FALSE
FI-230	FALSE	FALSE	FALSE	FALSE	FALSE
FI-231	FALSE	FALSE	FALSE	FALSE	FALSE
FI-233	TRUE	TRUE	TRUE	TRUE	FALSE
FI-234	NA	FALSE	FALSE	NA	FALSE
FI-242	FALSE	TRUE	TRUE	FALSE	FALSE
FI-243	FALSE	TRUE	TRUE	FALSE	FALSE
FI-246	FALSE	FALSE	FALSE	TRUE	FALSE
FI-248	FALSE	FALSE	FALSE	FALSE	FALSE
FI-249	FALSE	FALSE	FALSE	FALSE	FALSE

## Sheet: ED2 F
Patient	phylosig
FI-003	FALSE
FI-005	FALSE
FI-008	TRUE
FI-009	TRUE
FI-011	FALSE
FI-012	FALSE
FI-023	FALSE
FI-031	FALSE
FI-039	TRUE
FI-048	FALSE
FI-049	TRUE
FI-052	TRUE
FI-055	FALSE
FI-057	FALSE
FI-059	FALSE
FI-065	FALSE
FI-070	FALSE
FI-072	TRUE
FI-091	FALSE
FI-093	TRUE
FI-097	FALSE
FI-104	TRUE
FI-111	TRUE
FI-114	TRUE
FI-118	FALSE
FI-121	TRUE
FI-122	TRUE
FI-124	FALSE
FI-125	TRUE
FI-128	FALSE
FI-131	TRUE
FI-132	TRUE
FI-140	FALSE
FI-143	TRUE
FI-147	FALSE
FI-150	TRUE
FI-151	FALSE
FI-152	FALSE
FI-155	TRUE
FI-156	FALSE
FI-158	TRUE
FI-160	FALSE
FI-165	TRUE
FI-170	TRUE
FI-174	TRUE
FI-178	TRUE
FI-182	TRUE
FI-191	TRUE
FI-207	FALSE
FI-208	FALSE
FI-212	TRUE
FI-213	FALSE
FI-215	FALSE
FI-218	TRUE
FI-219	FALSE
FI-221	TRUE
FI-222	TRUE
FI-225	FALSE
FI-226	TRUE
FI-227	TRUE
FI-228	TRUE
FI-230	TRUE
FI-231	TRUE
FI-233	TRUE
FI-234	TRUE
FI-242	FALSE
FI-246	FALSE

## Sheet: ED2 G
	HR	Lower	Upper	p
Samples	0.967	0.821	1.14	0.683
High_PSATRUE	2.69	1.21	6	0.0157
Gleason_grade_group4	0.932	0.407	2.13	0.867
Gleason_grade_group3	0.964	0.33	2.81	0.947
Gleason_grade_group2	0.47	0.0891	2.48	0.374
Is_T3TRUE	0.6	0.268	1.34	0.213
N_stageTRUE	5.38	2.14	13.5	0.000341
phylosigTRUE	2.3	1.11	4.75	0.0246
Spearman	4.36	1.48	12.8	0.00745
