# Supplementary material for: Tumor evolution metrics predict recurrence beyond 10 years in locally advanced prostate cancer
Source: Nat Cancer. 2024 Jul 12;5(9):1334–51. doi: 10.1038/s43018-024-00787-0 (PMC11424488; doi:10.1038/s43018-024-00787-0)
Supplement: Supplementary file 10 — Statistical source data. [file 43018_2024_787_MOESM10_ESM.xlsx]

## Sheet: ED3 A-G
Patient	High_events	High_spearman	High_mPGA	High_max_PGA	Subclonal_Mut_Status	High_panel_number	Double_heterogeneous
FI-002	FALSE	TRUE	TRUE	FALSE	FALSE	FALSE	FALSE
FI-003	FALSE	TRUE	FALSE	TRUE	TRUE	FALSE	FALSE
FI-004	TRUE	FALSE	TRUE	TRUE	FALSE	FALSE	FALSE
FI-005	FALSE	FALSE	FALSE	FALSE	TRUE	FALSE	FALSE
FI-008	FALSE	TRUE	FALSE	FALSE	TRUE	TRUE	FALSE
FI-009	TRUE	TRUE	TRUE	TRUE	TRUE	TRUE	FALSE
FI-011	TRUE	FALSE	TRUE	TRUE	TRUE	TRUE	FALSE
FI-012	FALSE	TRUE	FALSE	FALSE	TRUE	TRUE	FALSE
FI-013	TRUE	FALSE	TRUE	TRUE	FALSE	FALSE	FALSE
FI-015	FALSE	FALSE	FALSE	FALSE	FALSE	FALSE	FALSE
FI-019	FALSE	FALSE	FALSE	FALSE	TRUE	TRUE	FALSE
FI-023	FALSE	FALSE	FALSE	FALSE	FALSE	FALSE	FALSE
FI-024	FALSE	FALSE	TRUE	TRUE	FALSE	FALSE	FALSE
FI-028	FALSE	TRUE	FALSE	FALSE	TRUE	TRUE	FALSE
FI-029	FALSE	FALSE	FALSE	FALSE	FALSE	FALSE	FALSE
FI-030	FALSE	FALSE	FALSE	FALSE	FALSE	FALSE	FALSE
FI-031	FALSE	TRUE	TRUE	TRUE	NA	NA	TRUE
FI-032	TRUE	FALSE	FALSE	FALSE	NA	NA	FALSE
FI-039	TRUE	TRUE	FALSE	FALSE	FALSE	TRUE	FALSE
FI-045	FALSE	TRUE	FALSE	TRUE	TRUE	TRUE	TRUE
FI-048	TRUE	FALSE	TRUE	TRUE	TRUE	FALSE	FALSE
FI-049	TRUE	FALSE	FALSE	FALSE	FALSE	FALSE	FALSE
FI-051	TRUE	TRUE	TRUE	TRUE	NA	NA	FALSE
FI-052	TRUE	FALSE	TRUE	TRUE	FALSE	FALSE	FALSE
FI-055	TRUE	FALSE	TRUE	TRUE	NA	NA	FALSE
FI-057	TRUE	TRUE	TRUE	TRUE	FALSE	FALSE	TRUE
FI-059	FALSE	FALSE	FALSE	FALSE	FALSE	FALSE	FALSE
FI-061	FALSE	FALSE	TRUE	TRUE	FALSE	FALSE	FALSE
FI-065	TRUE	TRUE	FALSE	FALSE	NA	NA	TRUE
FI-070	FALSE	FALSE	FALSE	FALSE	TRUE	FALSE	FALSE
FI-072	FALSE	FALSE	TRUE	TRUE	FALSE	FALSE	FALSE
FI-075	FALSE	FALSE	FALSE	FALSE	FALSE	FALSE	FALSE
FI-079	FALSE	FALSE	FALSE	FALSE	FALSE	FALSE	FALSE
FI-080	TRUE	FALSE	TRUE	TRUE	FALSE	FALSE	FALSE
FI-082	TRUE	FALSE	TRUE	FALSE	FALSE	FALSE	FALSE
FI-086	FALSE	FALSE	FALSE	FALSE	FALSE	FALSE	FALSE
FI-091	TRUE	FALSE	TRUE	TRUE	NA	NA	FALSE
FI-093	TRUE	TRUE	TRUE	TRUE	FALSE	FALSE	TRUE
FI-097	TRUE	FALSE	TRUE	TRUE	FALSE	FALSE	FALSE
FI-104	FALSE	TRUE	TRUE	TRUE	NA	NA	TRUE
FI-109	TRUE	FALSE	TRUE	TRUE	FALSE	FALSE	FALSE
FI-111	TRUE	FALSE	TRUE	TRUE	TRUE	FALSE	FALSE
FI-114	FALSE	FALSE	FALSE	FALSE	TRUE	TRUE	FALSE
FI-115	FALSE	FALSE	FALSE	FALSE	FALSE	FALSE	FALSE
FI-118	FALSE	TRUE	TRUE	FALSE	NA	NA	FALSE
FI-119	TRUE	TRUE	TRUE	TRUE	FALSE	FALSE	TRUE
FI-121	TRUE	TRUE	TRUE	TRUE	TRUE	TRUE	TRUE
FI-122	TRUE	TRUE	FALSE	FALSE	TRUE	TRUE	TRUE
FI-124	FALSE	FALSE	FALSE	TRUE	FALSE	FALSE	FALSE
FI-125	TRUE	TRUE	TRUE	TRUE	FALSE	FALSE	FALSE
FI-128	FALSE	TRUE	FALSE	FALSE	FALSE	FALSE	FALSE
FI-129	FALSE	FALSE	TRUE	TRUE	TRUE	FALSE	FALSE
FI-130	FALSE	FALSE	FALSE	FALSE	FALSE	FALSE	FALSE
FI-131	FALSE	FALSE	TRUE	TRUE	TRUE	TRUE	FALSE
FI-132	TRUE	TRUE	TRUE	TRUE	TRUE	TRUE	TRUE
FI-134	FALSE	FALSE	FALSE	TRUE	FALSE	FALSE	FALSE
FI-137	FALSE	TRUE	FALSE	FALSE	FALSE	FALSE	FALSE
FI-140	TRUE	FALSE	TRUE	TRUE	FALSE	FALSE	FALSE
FI-141	FALSE	FALSE	FALSE	FALSE	FALSE	TRUE	FALSE
FI-143	TRUE	TRUE	TRUE	TRUE	TRUE	TRUE	TRUE
FI-144	FALSE	FALSE	FALSE	FALSE	FALSE	FALSE	FALSE
FI-147	TRUE	TRUE	TRUE	TRUE	TRUE	TRUE	TRUE
FI-150	TRUE	TRUE	FALSE	FALSE	FALSE	FALSE	TRUE
FI-151	FALSE	FALSE	FALSE	FALSE	TRUE	FALSE	FALSE
FI-152	TRUE	FALSE	TRUE	TRUE	FALSE	TRUE	FALSE
FI-153	FALSE	FALSE	TRUE	FALSE	TRUE	TRUE	FALSE
FI-154	TRUE	TRUE	TRUE	TRUE	FALSE	FALSE	TRUE
FI-155	TRUE	TRUE	TRUE	TRUE	FALSE	FALSE	TRUE
FI-156	TRUE	FALSE	TRUE	TRUE	TRUE	TRUE	FALSE
FI-158	TRUE	FALSE	TRUE	TRUE	TRUE	TRUE	FALSE
FI-160	TRUE	TRUE	TRUE	TRUE	TRUE	TRUE	FALSE
FI-165	TRUE	FALSE	TRUE	TRUE	TRUE	TRUE	FALSE
FI-170	FALSE	FALSE	FALSE	FALSE	NA	NA	FALSE
FI-174	TRUE	TRUE	FALSE	FALSE	TRUE	TRUE	FALSE
FI-178	FALSE	FALSE	FALSE	FALSE	FALSE	FALSE	FALSE
FI-180	TRUE	FALSE	TRUE	TRUE	FALSE	FALSE	FALSE
FI-182	FALSE	FALSE	FALSE	FALSE	FALSE	FALSE	FALSE
FI-187	FALSE	FALSE	FALSE	FALSE	TRUE	FALSE	FALSE
FI-191	TRUE	FALSE	TRUE	TRUE	FALSE	FALSE	FALSE
FI-194	FALSE	FALSE	FALSE	FALSE	FALSE	FALSE	FALSE
FI-202	TRUE	FALSE	TRUE	TRUE	TRUE	TRUE	FALSE
FI-203	FALSE	FALSE	TRUE	TRUE	FALSE	FALSE	FALSE
FI-205	FALSE	FALSE	FALSE	TRUE	NA	NA	FALSE
FI-207	FALSE	TRUE	FALSE	FALSE	TRUE	FALSE	FALSE
FI-208	TRUE	FALSE	FALSE	FALSE	FALSE	FALSE	FALSE
FI-210	FALSE	FALSE	FALSE	FALSE	TRUE	TRUE	FALSE
FI-212	FALSE	FALSE	FALSE	FALSE	TRUE	FALSE	FALSE
FI-213	FALSE	FALSE	FALSE	FALSE	FALSE	FALSE	FALSE
FI-215	TRUE	TRUE	TRUE	TRUE	TRUE	TRUE	TRUE
FI-218	FALSE	FALSE	FALSE	FALSE	FALSE	FALSE	FALSE
FI-219	TRUE	FALSE	TRUE	TRUE	FALSE	FALSE	FALSE
FI-221	TRUE	FALSE	TRUE	TRUE	FALSE	FALSE	FALSE
FI-222	TRUE	FALSE	TRUE	TRUE	TRUE	TRUE	FALSE
FI-225	TRUE	FALSE	FALSE	FALSE	FALSE	FALSE	FALSE
FI-226	TRUE	FALSE	TRUE	TRUE	FALSE	FALSE	FALSE
FI-227	TRUE	TRUE	TRUE	FALSE	TRUE	FALSE	FALSE
FI-228	FALSE	FALSE	FALSE	FALSE	TRUE	TRUE	FALSE
FI-230	FALSE	FALSE	FALSE	FALSE	FALSE	FALSE	FALSE
FI-231	FALSE	FALSE	FALSE	FALSE	FALSE	FALSE	FALSE
FI-233	TRUE	TRUE	TRUE	TRUE	TRUE	TRUE	FALSE
FI-234	FALSE	TRUE	FALSE	FALSE	NA	NA	TRUE
FI-242	FALSE	FALSE	TRUE	TRUE	FALSE	FALSE	FALSE
FI-243	TRUE	FALSE	TRUE	TRUE	FALSE	FALSE	FALSE
FI-246	FALSE	FALSE	FALSE	FALSE	TRUE	FALSE	FALSE
FI-248	FALSE	FALSE	FALSE	FALSE	FALSE	FALSE	FALSE
FI-249	FALSE	TRUE	FALSE	FALSE	FALSE	FALSE	FALSE

## Sheet: ED3 H
	HR	Lower	Upper	p
Samples	0.928	0.778	1.11	0.409
High_PSATRUE	2.91	1.29	6.59	0.0103
Gleason_grade_group4	0.779	0.321	1.89	0.582
Gleason_grade_group3	1.36	0.441	4.18	0.593
Gleason_grade_group2	0.21	0.0383	1.15	0.072
Is_T3TRUE	1.18	0.531	2.61	0.689
N_stageTRUE	5.08	2.24	11.5	0.000103
Lossness	1.74	0.505	5.99	0.38
MYC_FGFR1TRUE	1.92	0.455	8.1	0.374
High_eventsTRUE	1.6	0.645	3.96	0.311
High_spearmanTRUE	1.64	0.735	3.66	0.227

## Sheet: ED3 I
	HR	Lower	Upper	p
Samples	0.992	0.842	1.17	0.918
High_PSATRUE	3.38	1.48	7.71	0.00377
Gleason_grade_group4	0.658	0.278	1.56	0.341
Gleason_grade_group3	1.09	0.427	2.78	0.857
Gleason_grade_group2	0.264	0.0533	1.31	0.102
Is_T3TRUE	1.2	0.559	2.57	0.642
N_stageTRUE	5.85	2.66	12.9	1.15e-05
Joint_diversity	2.15	0.702	6.56	0.18
