# Supplementary material for: Tumor evolution metrics predict recurrence beyond 10 years in locally advanced prostate cancer
Source: Nat Cancer. 2024 Jul 12;5(9):1334–51. doi: 10.1038/s43018-024-00787-0 (PMC11424488; doi:10.1038/s43018-024-00787-0)
Supplement: Supplementary file 12 — Statistical source data. [file 43018_2024_787_MOESM12_ESM.xlsx]

## Sheet: ED6A
	N	HR	Lower	Upper	p
Samples	250	1.0189	0.95117	1.091	0.59359
PSA >20ng/ml	250	2.0256	1.23292	3.328	0.00533
ISUP Grade Group 1 (Reviewing Pathologist)	5	0.6986	0.09321	5.236	0.72711
ISUP Grade Group 2 (Reviewing Pathologist)	27	0.4134	0.15987	1.069	0.06837
ISUP Grade Group 3 (Reviewing Pathologist)	34	0.9306	0.46788	1.851	0.83768
ISUP Grade Group 4 (Reviewing Pathologist)	53	0.7175	0.3951	1.303	0.27531
ISUP Grade Group 5 (Reviewing Pathologist)	131	Reference	N/A	N/A	N/A
T3+	250	1.3286	0.76885	2.296	0.30866
N1+	250	2.0443	1.19506	3.497	0.00904
Gleason Morisita Index	250	2.2136	1.02855	4.764	0.04216

## Sheet: ED6B
	N	HR	Lower	Upper	p
Samples	250	1.0156	0.96256	1.071	0.572343
PSA >20ng/ml	250	2.1754	1.46692	3.226	0.000111
ISUP Grade Group 1 (Reviewing Pathologist)	5	0.4633	0.06269	3.424	0.45086
ISUP Grade Group 2 (Reviewing Pathologist)	27	0.7819	0.38851	1.574	0.49052
ISUP Grade Group 3 (Reviewing Pathologist)	34	0.6942	0.3892	1.238	0.216418
ISUP Grade Group 4 (Reviewing Pathologist)	53	0.7342	0.45621	1.182	0.203261
ISUP Grade Group 5 (Reviewing Pathologist)	131	Reference	N/A	N/A	N/A
T3+	250	1.0374	0.68087	1.581	0.86417
N1+	250	1.4539	0.92065	2.296	0.108415
Invasive Ductal Pattern	250	1.8025	1.22141	2.66	0.003004
Gleason Morisita Index	250	2.2114	1.17626	4.157	0.01374

## Sheet: ED6C
	N	HR	Lower	Upper	p
Samples	250	1.0134	0.96137	1.068	0.619704
PSA >20ng/ml	250	2.0983	1.41765	3.106	0.000212
T3+	250	1.1541	0.7606	1.751	0.500592
N1+	250	1.498	0.95291	2.355	0.079946
ISUP Grade Group 1 (Reviewing Pathologist)	5	0.338	0.04616	2.474	0.28551
ISUP Grade Group 2 (Reviewing Pathologist)	27	0.6442	0.32595	1.273	0.205938
ISUP Grade Group 3 (Reviewing Pathologist)	34	0.7375	0.41486	1.311	0.299598
ISUP Grade Group 4 (Reviewing Pathologist)	53	0.784	0.48348	1.271	0.323957
ISUP Grade Group 5 (Reviewing Pathologist)	131	Reference	N/A	N/A	N/A

## Sheet: ED6D
	N	HR	Lower	Upper	p
Samples	250	1.0529	0.9951	1.1141	0.07363
PSA >20ng/ml	250	1.8956	1.2892	2.7872	0.00115
T3+	250	1.0918	0.718	1.6603	0.68121
N1+	250	1.2837	0.8174	2.0158	0.27817
ISUP Grade Group 1 (Automated Classifier)	0	N/A	N/A	N/A	N/A
ISUP Grade Group 2 (Automated Classifier)	12	0.4472	0.1579	1.2667	0.12978
ISUP Grade Group 3 (Automated Classifier)	49	0.4444	0.2291	0.8619	0.01641
ISUP Grade Group 4 (Automated Classifier)	131	0.582	0.367	0.9228	0.02136
ISUP Grade Group 5 (Automated Classifier)	58	Reference	N/A	N/A	N/A

## Sheet: ED6E
	N	HR	Lower	Upper	p
Samples	250	1.0199	0.95267	1.092	0.57051
PSA >20ng/ml	250	2.0787	1.26636	3.412	0.00381
T3+	250	1.4168	0.82342	2.438	0.20828
N1+	250	2.1159	1.23852	3.615	0.00609
ISUP Grade Group 1 (Reviewing Pathologist)	5	0.6479	0.08664	4.845	0.67242
ISUP Grade Group 2 (Reviewing Pathologist)	27	0.4316	0.16718	1.114	0.08248
ISUP Grade Group 3 (Reviewing Pathologist)	34	0.93	0.4671	1.852	0.83646
ISUP Grade Group 4 (Reviewing Pathologist)	53	0.7592	0.41911	1.375	0.36332
ISUP Grade Group 5 (Reviewing Pathologist)	131	Reference	N/A	N/A	N/A

## Sheet: ED6F
	N	HR	Lower	Upper	p
Samples	250	1.0533	0.9821	1.13	0.1457
PSA >20ng/ml	250	1.8739	1.1526	3.047	0.0113
T3+	250	1.2512	0.724	2.162	0.4221
N1+	250	1.8887	1.1048	3.229	0.0201
ISUP Grade Group 1 (Automated Classifier)	0	N/A	N/A	N/A	N/A
ISUP Grade Group 2 (Automated Classifier)	12	0.4695	0.1401	1.574	0.2206
ISUP Grade Group 3 (Automated Classifier)	49	0.4662	0.2047	1.062	0.0692
ISUP Grade Group 4 (Automated Classifier)	131	0.6682	0.3821	1.169	0.1574
ISUP Grade Group 5 (Automated Classifier)	58	Reference	N/A	N/A	N/A
