# Supplementary material for: Tumor evolution metrics predict recurrence beyond 10 years in locally advanced prostate cancer
Source: Nat Cancer. 2024 Jul 12;5(9):1334–51. doi: 10.1038/s43018-024-00787-0 (PMC11424488; doi:10.1038/s43018-024-00787-0)
Supplement: Supplementary file 13 — Statistical source data. [file 43018_2024_787_MOESM13_ESM.xlsx]

## Sheet: ED7
Patient	Gleason Morisita Index (Voronoi w/ Cells)	Gleason Morisita Index (Voronoi w/ Segmentation)	Gleason Morisita Index (Rectangles w/ Cells)
FI-001	0.211532	0.075314	0.138576
FI-002	0.567322	0.27067	0.449555
FI-003	0.304202	0.2095	0.377702
FI-004	0.420853	0.14575	0.411033
FI-005	0.568298	0.254504	0.524576
FI-006	0.426609	0.233377	0.429579
FI-007	0.124708	0.138936	0.0748506
FI-008	0.453074	0.0829304	0.231678
FI-009	0.505654	0.161086	0.344772
FI-010	0.434436	0.185049	0.343427
FI-011	0.101233	0.104082	0.206331
FI-012	0	0	0
FI-013	0.36931	0.214755	0.490759
FI-014	0.193762	0.120941	0.158504
FI-015	0.449496	0.229397	0.455813
FI-016	0	0	0
FI-017	0	0	0
FI-018	0.194015	0.0739953	0.21096
FI-019	0.501672	0.216722	0.472525
FI-020	0.263671	0.168367	0.269795
FI-021	0.308851	0.142746	0.320883
FI-022	0.27887	0.123412	0.275395
FI-023	0.456781	0.309328	0.486077
FI-024	0	0	0
FI-025	0.162124	0.0514651	0.18967
FI-026	0.348852	0.143025	0.269548
FI-027	0	0	0
FI-028	0.485461	0.079396	0.262286
FI-029	0.251816	0.0925907	0.182893
FI-030	0.251042	0.166088	0.372239
FI-031	0.265281	0.165702	0.323786
FI-032	0	0.112293	0.158742
FI-033	0	0	0
FI-034	0.235601	0.0470304	0.114969
FI-035	0.370998	0.0670088	0.349342
FI-036	0.515764	0.223103	0.492058
FI-037	0	0	0
FI-038	0.346731	0.246014	0.461894
FI-039	0.338551	0.12514	0.265017
FI-040	0.516459	0.312244	0.439359
FI-041	0.339738	0.194533	0.424789
FI-042	0.224916	0.152205	0.25477
FI-043	0	0	0
FI-044	0.16273	0.104343	0.14188
FI-045	0	0	0
FI-046	0.240227	0.16596	0.344375
FI-047	0.21755	0.148398	0.143225
FI-048	0.32605	0.115652	0.340522
FI-049	0	0	0
FI-050	0.499392	0.214616	0.43739
FI-051	0.325434	0.113081	0.190039
FI-052	0	0	0
FI-053	0.599144	0.0674732	0.142959
FI-054	0	0	0
FI-055	0.304848	0.164002	0.252673
FI-056	0.464291	0.0679702	0.105507
FI-057	0.405302	0.109326	0.139113
FI-058	0.31055	0.0737654	0.280584
FI-059	0.629293	0.182141	0.440037
FI-060	0.246985	0.0802225	0.201097
FI-061	0.60961	0.202359	0.369701
FI-062	0.274512	0.193092	0.382853
FI-063	0.430364	0.217221	0.351093
FI-064	0.390309	0.176448	0.378633
FI-065	0.331094	0.143536	0.28053
FI-066	0.30999	0.181103	0.311968
FI-067	0	0	0
FI-068	0.372372	0.201134	0.33866
FI-069	0.245618	0.122013	0.22323
FI-070	0.23983	0.1004	0.248514
FI-071	0.161992	0.141633	0.262819
FI-072	0.278393	0.0603239	0.245226
FI-073	0.384737	0.168756	0.311705
FI-074	0	0	0
FI-075	0.306094	0.0890838	0.256436
FI-076	0.447162	0.188521	0.371691
FI-077	0	0	0
FI-078	0.31173	0.109679	0.240119
FI-079	0	0.043413	0.010332
FI-080	0	0	0
FI-081	0.296082	0.136103	0.321197
FI-082	0.299152	0.0970945	0.268418
FI-083	0	0	0
FI-084	0	0	0
FI-085	0.468976	0.196273	0.414026
FI-086	0	0	0
FI-087	0.382788	0.0705788	0.287664
FI-088	0.208085	0.108514	0.15475
FI-089	0.255465	0.107974	0.153234
FI-090	0.0365814	0.039916	0.0688485
FI-091	0.401479	0.30104	0.491664
FI-092	0.357361	0.22555	0.410575
FI-093	0.410227	0.17018	0.366924
FI-094	0.348735	0.121329	0.263485
FI-095	0.0613192	0.0270331	0.0708822
FI-096	0	0	0
FI-097	0.458198	0.188859	0.371444
FI-098	0.354485	0.186801	0.452894
FI-099	0.463365	0.142542	0.312501
FI-100	0.341083	0.147495	0.30242
FI-101	0.363969	0.24016	0.500273
FI-102	0.409783	0.113233	0.300395
FI-103	0.297523	0.164136	0.313582
FI-104	0.281839	0.224748	0.328903
FI-105	0.160111	0.0855881	0.175734
FI-106	0.535993	0.167401	0.357023
FI-107	0.277781	0.0824425	0.276087
FI-108	0.467525	0.128133	0.32847
FI-109	0.40899	0.106478	0.233635
FI-110	0.366092	0.153297	0.394113
FI-111	0	0.0938054	0.138677
FI-112	0.364246	0.137351	0.290569
FI-113	0.350428	0.150486	0.290971
FI-114	0.526658	0.120961	0.199643
FI-115	0.430113	0.100818	0.233858
FI-116	0	0	0
FI-117	0.361911	0.212921	0.371703
FI-118	0.150029	0.0906702	0.134002
FI-119	0.0533238	0.0213766	0.0482081
FI-120	0.411765	0.195434	0.381238
FI-121	0.272987	0.127168	0.338627
FI-122	0	0	0
FI-123	0.0656318	0.0366944	0.226998
FI-124	0.264723	0.222103	0.406815
FI-125	0.473605	0.146963	0.36197
FI-126	0.34204	0.112534	0.254202
FI-127	0.40892	0.224307	0.369471
FI-128	0	0	0
FI-129	0.3008	0.145135	0.341898
FI-130	0.355306	0.118413	0.163599
FI-131	0.349528	0.150003	0.291235
FI-132	0	0	0
FI-133	0.0971435	0.0295058	0.0591946
FI-134	0.202167	0.0467865	0.0926322
FI-135	0	0	0
FI-136	0	0	0
FI-137	0.0748217	0.033723	0.0784081
FI-138	0.329948	0.118748	0.2092
FI-139	0.378879	0.227504	0.397548
FI-140	0.0768244	0.0362623	0.066442
FI-141	0.231845	0.170486	0.317564
FI-142	0.0712962	0.0439758	0.073205
FI-143	0.425467	0.113165	0.168604
FI-144	0.259187	0.104615	0.182867
FI-145	0.280118	0.17829	0.305918
FI-146	0.290675	0.0520026	0.105876
FI-147	0	0	0
FI-148	0.363758	0.170084	0.319287
FI-149	0.0906399	0.0363216	0.125273
FI-150	0	0	0
FI-151	0.330408	0.117116	0.389164
FI-152	0.117552	0.0965063	0.125528
FI-153	0.0280551	0.0594698	0.0941067
FI-154	0.0496459	0.0355597	0.0583005
FI-155	0	0	0
FI-156	0.441819	0.174793	0.403125
FI-157	0.428246	0.243328	0.520808
FI-158	0.265844	0.172458	0.282742
FI-159	0.0856533	0.0102853	0.0513484
FI-160	0.172168	0.0404365	0.0662227
FI-161	0.259267	0.0972326	0.20619
FI-162	0.635037	0.204808	0.443408
FI-163	0.418337	0.169747	0.305915
FI-164	0.313383	0.101042	0.235957
FI-165	0.356578	0.1883	0.351533
FI-166	0	0	0
FI-167	0.370061	0.164475	0.322142
FI-168	0.115818	0.0342164	0.108624
FI-169	0	0	0
FI-170	0.0656133	0.0165533	0.0757588
FI-171	0.362905	0.105735	0.169098
FI-172	0.361783	0.175463	0.283941
FI-173	0	0	0
FI-174	0	0	0
FI-175	0.326858	0.127261	0.24431
FI-176	0.258146	0.179117	0.444737
FI-177	0.268832	0.126878	0.271629
FI-178	0.334193	0.0606974	0.196483
FI-179	0.335987	0.133329	0.394702
FI-180	0.308338	0.0978784	0.329107
FI-181	0.446448	0.208862	0.381611
FI-182	0	0	0
FI-183	0.452962	0.235347	0.484609
FI-184	0.274195	0.111539	0.248216
FI-185	0.415558	0.180358	0.348171
FI-186	0.173363	0.0526896	0.188408
FI-187	0.147196	0.0859032	0.119334
FI-188	0	0	0
FI-189	0.356809	0.175574	0.370215
FI-190	0.437106	0.14515	0.347682
FI-191	0.340416	0.125194	0.260677
FI-192	0.287103	0.164782	0.413311
FI-193	0.577085	0.323912	0.536254
FI-194	0.176753	0.0458632	0.126362
FI-195	0.458972	0.224846	0.428805
FI-196	0.150579	0.131555	0.262849
FI-197	0.201557	0.0727021	0.196183
FI-198	0.543545	0.251146	0.613098
FI-199	0.394665	0.181932	0.303173
FI-200	0.247918	0.0903367	0.184936
FI-201	0.212028	0.214597	0.358372
FI-202	0.155934	0.137041	0.289269
FI-203	0.452919	0.201027	0.440033
FI-204	0.307104	0.137174	0.327441
FI-205	0.141097	0.0371166	0.0692129
FI-206	0.314992	0.147707	0.283122
FI-207	0.288278	0.106028	0.285855
FI-208	0.469537	0.165566	0.306741
FI-209	0.300277	0.195573	0.136433
FI-210	0.203004	0.127991	0.320707
FI-211	0.364381	0.191843	0.471745
FI-212	0.33776	0.0911247	0.211272
FI-213	0.422123	0.194546	0.362886
FI-214	0.396359	0.17285	0.418053
FI-215	0.546604	0.17417	0.384424
FI-216	0.563249	0.25239	0.393736
FI-217	0.224989	0.144914	0.236558
FI-218	0	0	0
FI-219	0.245965	0.100447	0.192143
FI-220	0.310166	0.119944	0.251092
FI-221	0	0	0
FI-222	0	0	0
FI-223	0.367593	0.178804	0.350382
FI-224	0	0	0
FI-225	0.471128	0.237416	0.428031
FI-226	0.317995	0.16682	0.368883
FI-227	0.498291	0.178894	0.296324
FI-228	0.291926	0.218454	0.366653
FI-229	0.363883	0.0913103	0.21884
FI-230	0.424475	0.231392	0.423834
FI-231	0.305574	0.100871	0.307993
FI-232	0.378047	0.165446	0.318454
FI-233	0.455807	0.225083	0.432073
FI-234	0	0	0
FI-235	0.493671	0.240246	0.377699
FI-236	0.367489	0.242339	0.461647
FI-237	0.343898	0.113244	0.2664
FI-238	0.537036	0.200235	0.454338
FI-239	0.227893	0.115579	0.239498
FI-240	0.366921	0.119835	0.267456
FI-241	0.190546	0.0781052	0.182981
FI-242	0	0	0
FI-243	0.383515	0.12365	0.377998
FI-244	0.478649	0.222487	0.376194
FI-245	0.339499	0.172901	0.299136
FI-246	0.487527	0.164927	0.466896
FI-247	0.168504	0.0793126	0.229397
FI-248	0.193537	0.0734043	0.132583
FI-249	0.419861	0.1626	0.429209
FI-250	0.284216	0.0801646	0.269922
