# Supplementary material for: Tumor evolution metrics predict recurrence beyond 10 years in locally advanced prostate cancer
Source: Nat Cancer. 2024 Jul 12;5(9):1334–51. doi: 10.1038/s43018-024-00787-0 (PMC11424488; doi:10.1038/s43018-024-00787-0)
Supplement: Supplementary file 14 — Statistical source data. [file 43018_2024_787_MOESM14_ESM.xlsx]

## Sheet: ED8
Patient	ISUP Grade Group (Automated Classifier)	Gleason Morisita Index
FI-001	4	0.211532
FI-002	5	0.567322
FI-003	2	0.304202
FI-004	5	0.420853
FI-005	3	0.568298
FI-006	2	0.426609
FI-007	4	0.124708
FI-008	5	0.453074
FI-009	4	0.505654
FI-010	5	0.434436
FI-011	4	0.101233
FI-012	4	0
FI-013	5	0.36931
FI-014	3	0.193762
FI-015	5	0.449496
FI-016	4	0
FI-017	3	0
FI-018	3	0.194015
FI-019	5	0.501672
FI-020	5	0.263671
FI-021	4	0.308851
FI-022	4	0.27887
FI-023	3	0.456781
FI-024	4	0
FI-025	4	0.162124
FI-026	5	0.348852
FI-027	4	0
FI-028	4	0.485461
FI-029	5	0.251816
FI-030	5	0.251042
FI-031	5	0.265281
FI-032	4	0
FI-033	3	0
FI-034	4	0.235601
FI-035	4	0.370998
FI-036	4	0.515764
FI-037	3	0
FI-038	2	0.346731
FI-039	4	0.338551
FI-040	5	0.516459
FI-041	3	0.339738
FI-042	5	0.224916
FI-043	3	0
FI-044	3	0.16273
FI-045	4	0
FI-046	5	0.240227
FI-047	2	0.21755
FI-048	5	0.32605
FI-049	4	0
FI-050	3	0.499392
FI-051	4	0.325434
FI-052	3	0
FI-053	3	0.599144
FI-054	4	0
FI-055	5	0.304848
FI-056	4	0.464291
FI-057	3	0.405302
FI-058	4	0.31055
FI-059	3	0.629293
FI-060	5	0.246985
FI-061	3	0.60961
FI-062	4	0.274512
FI-063	5	0.430364
FI-064	3	0.390309
FI-065	4	0.331094
FI-066	3	0.30999
FI-067	4	0
FI-068	3	0.372372
FI-069	4	0.245618
FI-070	4	0.23983
FI-071	5	0.161992
FI-072	4	0.278393
FI-073	5	0.384737
FI-074	3	0
FI-075	3	0.306094
FI-076	3	0.447162
FI-077	4	0
FI-078	4	0.31173
FI-079	4	0
FI-080	4	0
FI-081	4	0.296082
FI-082	5	0.299152
FI-083	4	0
FI-084	3	0
FI-085	4	0.468976
FI-086	4	0
FI-087	4	0.382788
FI-088	3	0.208085
FI-089	5	0.255465
FI-090	4	0.0365814
FI-091	5	0.401479
FI-092	2	0.357361
FI-093	4	0.410227
FI-094	4	0.348735
FI-095	4	0.0613192
FI-096	4	0
FI-097	5	0.458198
FI-098	4	0.354485
FI-099	3	0.463365
FI-100	4	0.341083
FI-101	2	0.363969
FI-102	4	0.409783
FI-103	3	0.297523
FI-104	2	0.281839
FI-105	4	0.160111
FI-106	3	0.535993
FI-107	4	0.277781
FI-108	4	0.467525
FI-109	5	0.40899
FI-110	4	0.366092
FI-111	3	0
FI-112	5	0.364246
FI-113	4	0.350428
FI-114	3	0.526658
FI-115	4	0.430113
FI-116	4	0
FI-117	2	0.361911
FI-118	3	0.150029
FI-119	4	0.0533238
FI-120	4	0.411765
FI-121	4	0.272987
FI-122	4	0
FI-123	4	0.0656318
FI-124	2	0.264723
FI-125	4	0.473605
FI-126	3	0.34204
FI-127	3	0.40892
FI-128	3	0
FI-129	4	0.3008
FI-130	4	0.355306
FI-131	5	0.349528
FI-132	3	0
FI-133	5	0.0971435
FI-134	4	0.202167
FI-135	4	0
FI-136	4	0
FI-137	4	0.0748217
FI-138	5	0.329948
FI-139	4	0.378879
FI-140	4	0.0768244
FI-141	5	0.231845
FI-142	3	0.0712962
FI-143	4	0.425467
FI-144	3	0.259187
FI-145	5	0.280118
FI-146	5	0.290675
FI-147	3	0
FI-148	4	0.363758
FI-149	4	0.0906399
FI-150	4	0
FI-151	4	0.330408
FI-152	4	0.117552
FI-153	4	0.0280551
FI-154	3	0.0496459
FI-155	4	0
FI-156	5	0.441819
FI-157	4	0.428246
FI-158	2	0.265844
FI-159	4	0.0856533
FI-160	3	0.172168
FI-161	4	0.259267
FI-162	3	0.635037
FI-163	4	0.418337
FI-164	4	0.313383
FI-165	5	0.356578
FI-166	4	0
FI-167	3	0.370061
FI-168	3	0.115818
FI-169	4	0
FI-170	3	0.0656133
FI-171	5	0.362905
FI-172	4	0.361783
FI-173	4	0
FI-174	4	0
FI-175	4	0.326858
FI-176	4	0.258146
FI-177	4	0.268832
FI-178	4	0.334193
FI-179	4	0.335987
FI-180	5	0.308338
FI-181	4	0.446448
FI-182	4	0
FI-183	2	0.452962
FI-184	4	0.274195
FI-185	5	0.415558
FI-186	4	0.173363
FI-187	3	0.147196
FI-188	4	0
FI-189	4	0.356809
FI-190	5	0.437106
FI-191	5	0.340416
FI-192	4	0.287103
FI-193	3	0.577085
FI-194	4	0.176753
FI-195	4	0.458972
FI-196	4	0.150579
FI-197	4	0.201557
FI-198	5	0.543545
FI-199	4	0.394665
FI-200	4	0.247918
FI-201	4	0.212028
FI-202	4	0.155934
FI-203	5	0.452919
FI-204	4	0.307104
FI-205	5	0.141097
FI-206	5	0.314992
FI-207	4	0.288278
FI-208	5	0.469537
FI-209	3	0.300277
FI-210	5	0.203004
FI-211	4	0.364381
FI-212	3	0.33776
FI-213	4	0.422123
FI-214	4	0.396359
FI-215	4	0.546604
FI-216	4	0.563249
FI-217	4	0.224989
FI-218	4	0
FI-219	3	0.245965
FI-220	4	0.310166
FI-221	4	0
FI-222	3	0
FI-223	4	0.367593
FI-224	4	0
FI-225	5	0.471128
FI-226	5	0.317995
FI-227	5	0.498291
FI-228	5	0.291926
FI-229	4	0.363883
FI-230	5	0.424475
FI-231	4	0.305574
FI-232	5	0.378047
FI-233	4	0.455807
FI-234	4	0
FI-235	2	0.493671
FI-236	4	0.367489
FI-237	4	0.343898
FI-238	5	0.537036
FI-239	4	0.227893
FI-240	5	0.366921
FI-241	4	0.190546
FI-242	4	0
FI-243	5	0.383515
FI-244	5	0.478649
FI-245	4	0.339499
FI-246	4	0.487527
FI-247	4	0.168504
FI-248	5	0.193537
FI-249	5	0.419861
FI-250	4	0.284216
