# Supplementary material for: Tumor evolution metrics predict recurrence beyond 10 years in locally advanced prostate cancer
Source: Nat Cancer. 2024 Jul 12;5(9):1334–51. doi: 10.1038/s43018-024-00787-0 (PMC11424488; doi:10.1038/s43018-024-00787-0)
Supplement: Supplementary file 15 — Statistical source data. [file 43018_2024_787_MOESM15_ESM.xlsx]

## Sheet: ED9 A
Patient	Cont_Gleason	Total_Events
FI-002	3.991	15
FI-003	4.099	40
FI-004	4.472	115
FI-005	4.268	30
FI-008	3.827	23
FI-009	4.091	53
FI-011	4.112	48
FI-012	4.721	11
FI-013	4.001	44
FI-015	4.037	26
FI-019	4.093	23
FI-023	4.287	33
FI-024	4.007	28
FI-028	3.763	12
FI-029	3.726	28
FI-030	3.956	18
FI-031	4.147	33
FI-032	3.856	52
FI-039	4.217	50
FI-045	3.818	26
FI-048	4.64	41
FI-049	4.06	51
FI-051	4.237	90
FI-052	4.042	127
FI-055	4.022	60
FI-057	4.613	154
FI-059	3.947	30
FI-061	4.08	23
FI-065	4.166	67
FI-070	4.35	22
FI-072	3.85	37
FI-075	4.404	20
FI-079	4.056	16
FI-080	4.659	96
FI-082	4.01	44
FI-086	3.975	22
FI-091	4.514	72
FI-093	4.554	78
FI-097	4.092	75
FI-104	4.174	32
FI-109	4.087	73
FI-111	4.105	54
FI-114	4.225	30
FI-115	3.532	29
FI-118	4.131	35
FI-119	4.584	71
FI-121	4.041	86
FI-122	4.128	70
FI-124	4.265	38
FI-125	4.06	107
FI-128	3.553	19
FI-129	4.075	40
FI-130	4.244	40
FI-131	4.187	38
FI-132	4.366	81
FI-134	3.93	25
FI-137	4.027	30
FI-140	4.013	67
FI-141	4.682	13
FI-143	4.575	106
FI-144	4.125	27
FI-147	4.357	86
FI-150	3.889	51
FI-151	4.052	22
FI-152	4.711	79
FI-153	3.927	21
FI-154	4.173	78
FI-155	4.725	184
FI-156	4.116	47
FI-158	4.061	91
FI-160	4.072	99
FI-165	4.12	97
FI-170	4.076	36
FI-174	3.688	49
FI-178	4.06	35
FI-180	4.214	49
FI-182	4.083	12
FI-187	4.454	31
FI-191	4.228	292
FI-194	3.638	7
FI-202	3.908	41
FI-203	4.104	35
FI-205	4.366	19
FI-207	3.936	28
FI-208	3.977	47
FI-210	4.038	17
FI-212	4.04	40
FI-213	3.635	20
FI-215	4.489	172
FI-218	3.834	33
FI-219	4.177	59
FI-221	4.331	234
FI-222	4.543	176
FI-225	4.267	43
FI-226	4.191	182
FI-227	4.016	68
FI-228	4.169	24
FI-230	3.986	26
FI-231	4.174	34
FI-233	3.625	139
FI-234	4.242	17
FI-242	3.977	25
FI-243	4.215	69
FI-246	4.474	30
FI-248	4.098	29
FI-249	4.097	19

## Sheet: ED9 B
Arm	SIGNIF_POSITIVE	Charm_TSG_OG_score	Type
chr10p	FALSE	-3.66511	loss
chr10p	FALSE	-3.66511	gain
chr10q	FALSE	-0.0683224	loss
chr11p	TRUE_TRUE	0.59053	gain
chr11p	FALSE	0.59053	loss
chr11q	FALSE	-0.200812	loss
chr11q	FALSE	-0.200812	gain
chr12p	FALSE	2.96024	gain
chr12p	FALSE	2.96024	loss
chr12q	FALSE	1.66181	gain
chr12q	TRUE_TRUE	1.66181	loss
chr13q	FALSE	-1.90655	loss
chr14q	FALSE	-0.784903	gain
chr14q	FALSE	-0.784903	loss
chr15q	FALSE	-0.893063	gain
chr15q	FALSE	-0.893063	loss
chr16p	TRUE_TRUE	0.450231	gain
chr16p	FALSE	0.450231	loss
chr16q	TRUE_TRUE	-3.15752	loss
chr17p	TRUE_TRUE	-2.80399	loss
chr17q	FALSE	0.168962	loss
chr17q	FALSE	0.168962	gain
chr18p	FALSE	0	loss
chr18q	FALSE	-2.86802	loss
chr19p	FALSE	1.63289	loss
chr19q	TRUE_FALSE	-0.908805	loss
chr1p	TRUE_TRUE	-2.19442	loss
chr1q	FALSE	1.22669	gain
chr20p	TRUE_TRUE	0.602859	gain
chr20p	FALSE	0.602859	loss
chr20q	TRUE_TRUE	1.60956	gain
chr20q	TRUE_FALSE	1.60956	loss
chr21q	FALSE	-0.990394	gain
chr21q	FALSE	-0.990394	loss
chr22q	FALSE	-1.20953	gain
chr22q	TRUE_TRUE	-1.20953	loss
chr2p	FALSE	-0.0587659	gain
chr2q	FALSE	0.722952	gain
chr2q	FALSE	0.722952	loss
chr3p	FALSE	-0.232414	gain
chr3q	FALSE	2.77507	gain
chr4p	TRUE_TRUE	0.343354	loss
chr4q	FALSE	1.23693	loss
chr5p	TRUE_TRUE	1.29642	loss
chr5p	TRUE_TRUE	1.29642	gain
chr5q	TRUE_TRUE	-0.728378	loss
chr6p	FALSE	-0.841818	gain
chr6p	FALSE	-0.841818	loss
chr6q	TRUE_TRUE	-0.783218	gain
chr6q	FALSE	-0.783218	loss
chr7p	TRUE_TRUE	5.19559	gain
chr7q	FALSE	4.58858	gain
chr8p	FALSE	1.39138	gain
chr8p	FALSE	1.39138	loss
chr8q	TRUE_TRUE	1.26397	gain
chr9p	FALSE	-1.49536	gain
chr9p	TRUE_TRUE	-1.49536	loss
chr9q	TRUE_TRUE	1.9791	gain

## Sheet: ED9 C
Patient	Sample	PGA_cut	Tumour-Immune Morisita
FI-002	R1A_DW1	(0.0964,0.181]	0.754796
FI-002	R1B_DW1	(0.0964,0.181]	0.783789
FI-002	R2A_DW1	(0.0964,0.181]	0.641282
FI-002	R2B_DW1	(0.0964,0.181]	0.695295
FI-002	R4A_DW1	(0.0964,0.181]	0.536732
FI-002	R6A_DW1	(0.0964,0.181]	0.680854
FI-002	R6B_DW1	(0.0964,0.181]	0.760181
FI-003	L6A_DW1	(0.0964,0.181]	0.418186
FI-003	L6B_DW1	(0,0.0607]	0.121979
FI-003	R3A_DW1	(0.0964,0.181]	0.196357
FI-003	R3B_DW1	(0,0.0607]	0.487678
FI-004	R1A_DW1	(0.181,1]	0.716376
FI-004	R1B_DW1	(0.181,1]	0.384795
FI-004	R1C_DW1	(0.181,1]	0.692552
FI-004	R1D_DW1	(0.181,1]	0.565857
FI-004	R2A_DW1	(0.181,1]	0.577533
FI-004	R2B_DW1	(0.181,1]	0.708062
FI-004	R2C_DW1	(0.181,1]	0.790784
FI-004	R2D_DW1	(0.181,1]	0.769866
FI-005	L7_DW1	(0,0.0607]	0.302185
FI-005	R1_DW1	(0,0.0607]	0.81828
FI-005	R2_DW1	(0,0.0607]	0.696477
FI-005	R3_DW1	(0.0964,0.181]	0.580715
FI-005	R4_DW1	(0,0.0607]	0.363829
FI-008	L10_DW1	(0.0607,0.0964]	0.61687
FI-008	L8_DW1	(0,0.0607]	0.732111
FI-008	L9_DW1	(0.0607,0.0964]	0.80972
FI-008	R6_DW1	(0,0.0607]	0.204549
FI-009	L10_DW1	(0.0964,0.181]	0.739659
FI-009	L11A_DW1	(0.0607,0.0964]	0.69548
FI-009	L11B_DW1	(0.0964,0.181]	0.565385
FI-009	L12_DW1	(0.0607,0.0964]	0.475809
FI-009	L7_DW1	(0.0964,0.181]	0.604887
FI-009	L8_DW1	(0.0964,0.181]	0.807244
FI-009	R2_DW1	(0.0964,0.181]	0.724771
FI-009	R3_DW1	(0.0964,0.181]	0.728798
FI-009	R5_DW1	(0.0964,0.181]	0.559608
FI-009	R6_DW1	(0.0607,0.0964]	0.753401
FI-011	L3_DW1	(0.181,1]	0.52004
FI-011	M6_DW1	(0.0964,0.181]	0.545025
FI-011	R1_DW1	(0.0964,0.181]	0.461419
FI-012	L7_DW1	(0,0.0607]	0.707516
FI-012	R1_DW1	(0,0.0607]	0.425053
FI-012	R2_DW1	(0,0.0607]	0.655983
FI-013	R1_DW1	(0.181,1]	0.617683
FI-013	R2_DW1	(0.181,1]	0.805682
FI-013	R3_DW1	(0.181,1]	0.51126
FI-013	R6_DW1	(0.181,1]	0.785335
FI-015	L1_DW1	(0.0607,0.0964]	0.734852
FI-015	L3_DW1	(0.0607,0.0964]	0.662614
FI-015	L4_DW1	(0,0.0607]	0.459133
FI-019	L11_DW1	(0,0.0607]	0.582741
FI-019	L12_DW1	(0,0.0607]	0.500922
FI-019	L7_DW1	(0,0.0607]	0.618635
FI-019	L8_DW1	(0.0607,0.0964]	0.83861
FI-019	L9_DW1	(0,0.0607]	0.77875
FI-021	B1_DW1	(0.181,1]	0.641586
FI-021	B3_DW1	(0.181,1]	0.802788
FI-023	L1_DW1	(0.0607,0.0964]	0.756226
FI-023	L2_DW1	(0.0607,0.0964]	0.711038
FI-023	L7_DW1	(0.0607,0.0964]	0.813439
FI-023	L8_DW1	(0.0607,0.0964]	0.73139
FI-023	R5_DW1	(0.0607,0.0964]	0.714806
FI-024	R1A_DW1	(0.0964,0.181]	0.559587
FI-024	R1B_DW1	(0.0964,0.181]	0.201828
FI-024	R1C_DW1	(0.0964,0.181]	0.689565
FI-024	R1D_DW1	(0.0964,0.181]	0.256775
FI-028	L11_DW1	(0,0.0607]	0.753375
FI-028	L12_DW1	(0,0.0607]	0.672803
FI-028	L8_DW1	(0,0.0607]	0.619752
FI-028	R2_DW1	(0,0.0607]	0.743227
FI-028	R3_DW1	(0,0.0607]	0.468246
FI-028	R4_DW1	(0,0.0607]	0.486422
FI-028	R5_DW1	(0,0.0607]	0.601141
FI-029	R1_DW1	(0,0.0607]	0.787413
FI-029	R2_DW1	(0.0607,0.0964]	0.849555
FI-029	R5_DW1	(0,0.0607]	0.47139
FI-029	R6_DW1	(0.0607,0.0964]	0.580208
FI-030	L2A_DW1	(0,0.0607]	0.89451
FI-030	L2C_DW1	(0,0.0607]	0.78054
FI-030	L2D_DW1	(0.0607,0.0964]	0.65436
FI-030	L5_DW1	(0.0607,0.0964]	0.770118
FI-031	L6_DW1	(0.0964,0.181]	0.606234
FI-031	L7_DW1	(0.0964,0.181]	0.65272
FI-031	L8_DW1	(0.0964,0.181]	0.69632
FI-031	R1_DW1	(0.0607,0.0964]	0.646468
FI-031	R2_DW1	(0.0964,0.181]	0.863338
FI-032	R1_DW1	(0,0.0607]	0.62051
FI-032	R2_DW1	(0.0607,0.0964]	0.611317
FI-032	R3_DW1	(0.0607,0.0964]	0.571378
FI-032	R4_DW1	(0.0964,0.181]	0.579881
FI-039	L5_DW1	(0.0607,0.0964]	0.148956
FI-039	L6_DW1	(0.0607,0.0964]	0.51037
FI-039	L7_DW1	(0.0964,0.181]	0.480113
FI-039	L8_DW1	(0.0964,0.181]	0.308915
FI-039	R1_DW1	(0.0964,0.181]	0.410996
FI-039	R2_DW1	(0.0964,0.181]	0.428115
FI-039	R3_DW1	(0.0964,0.181]	0.0914588
FI-039	R4_DW1	(0.0607,0.0964]	0.375409
FI-045	R1_DW1	(0,0.0607]	0.80871
FI-045	R2_DW1	(0,0.0607]	0.642051
FI-045	R4_DW1	(0.0607,0.0964]	0.570772
FI-045	R5_DW1	(0.0964,0.181]	0.693918
FI-048	L5_DW1	(0.0964,0.181]	0.565602
FI-048	L6_DW1	(0.0964,0.181]	0.607623
FI-048	R1_DW1	(0.0964,0.181]	0.682617
FI-048	R2_DW1	(0.0964,0.181]	0.799623
FI-048	R3_DW1	(0.0964,0.181]	0.39867
FI-049	L5_DW1	(0,0.0607]	0.693778
FI-049	L7_DW1	(0,0.0607]	0.752549
FI-049	L8_DW1	(0.0607,0.0964]	0.588227
FI-049	R1_DW1	(0.0607,0.0964]	0.688718
FI-049	R2_DW1	(0.0607,0.0964]	0.781624
FI-049	R3_DW1	(0.0607,0.0964]	0.674572
FI-049	R4_DW1	(0.0607,0.0964]	0.778109
FI-051	R2_DW1	(0.181,1]	0.749496
FI-051	R3_DW1	(0.0964,0.181]	0.704546
FI-051	R4_DW1	(0,0.0607]	0.663856
FI-052	L10_DW1	(0.181,1]	0.386792
FI-052	L7_DW1	(0.181,1]	0.541418
FI-052	L9_DW1	(0.181,1]	0.404409
FI-052	R1_DW1	(0.181,1]	0.477358
FI-052	R2_DW1	(0.181,1]	0.492481
FI-052	R3_DW1	(0.181,1]	0.376384
FI-052	R4_DW1	(0.181,1]	0.338868
FI-052	R5_DW1	(0.181,1]	0.597997
FI-052	R6_DW1	(0.181,1]	0.380238
FI-055	M4_DW1	(0.0964,0.181]	0.610886
FI-055	M5_DW1	(0.181,1]	0.809402
FI-055	R8_DW1	(0.0964,0.181]	0.634876
FI-057	L10_DW1	(0.181,1]	0.677339
FI-057	L7_DW1	(0.181,1]	0.236735
FI-057	L8_DW1	(0.181,1]	0.741932
FI-057	L9_DW1	(0.181,1]	0.32983
FI-057	R1_DW1	(0.181,1]	0.580908
FI-057	R2_DW1	(0.181,1]	0.330146
FI-057	R3_DW1	(0.181,1]	0.19387
FI-057	R4_DW1	(0.181,1]	0.354638
FI-057	R5_DW1	(0.181,1]	0.195956
FI-057	R6_DW1	(0.181,1]	0.200904
FI-059	A11_DW1	(0,0.0607]	0.599066
FI-059	A12_DW1	(0,0.0607]	0.741939
FI-059	L3_DW1	(0,0.0607]	0.781044
FI-059	R7_DW1	(0,0.0607]	0.671797
FI-059	R8_DW1	(0,0.0607]	0.731668
FI-061	R2_DW1	(0.0964,0.181]	0.627427
FI-061	R3_DW1	(0.0964,0.181]	0.577783
FI-061	R4_DW1	(0.0964,0.181]	0.330416
FI-065	L1_DW1	(0,0.0607]	0.653378
FI-065	L2_DW1	(0.0607,0.0964]	0.714276
FI-065	L3_DW1	(0,0.0607]	0.609526
FI-065	L4_DW1	(0.0607,0.0964]	0.855861
FI-065	L5_DW1	(0,0.0607]	0.678747
FI-065	L6_DW1	(0.0607,0.0964]	0.505604
FI-065	R10_DW1	(0,0.0607]	0.770686
FI-065	R11_DW1	(0,0.0607]	0.260212
FI-065	R12_DW1	(0,0.0607]	0.741237
FI-065	R7_DW1	(0,0.0607]	0.875391
FI-065	R8_DW1	(0.0607,0.0964]	0.545065
FI-065	R9_DW1	(0,0.0607]	0.557019
FI-070	L5_DW1	(0.0607,0.0964]	0.884894
FI-070	L6_DW1	(0.0607,0.0964]	0.751703
FI-070	L7_DW1	(0.0607,0.0964]	0.758341
FI-070	R1_DW1	(0.0607,0.0964]	0.562321
FI-072	L3_DW1	(0.0964,0.181]	0.452943
FI-072	L4_DW1	(0.0964,0.181]	0.5138
FI-072	L5_DW1	(0.0964,0.181]	0.586522
FI-072	L6_DW1	(0.0964,0.181]	0.678992
FI-072	R1_DW1	(0.181,1]	0.644842
FI-075	R1_DW1	(0,0.0607]	0.610631
FI-075	R2_DW1	(0.0607,0.0964]	0.623311
FI-075	R3_DW1	(0,0.0607]	0.737626
FI-075	R4_DW1	(0,0.0607]	0.71473
FI-075	R5_DW1	(0,0.0607]	0.730487
FI-079	R2A_DW1	(0,0.0607]	0.790834
FI-079	R2B_DW1	(0,0.0607]	0.837624
FI-079	R2D_DW1	(0,0.0607]	0.597694
FI-079	R2E_DW1	(0,0.0607]	0.871713
FI-080	L2_DW1	(0.181,1]	0.74656
FI-080	L3_DW1	(0.181,1]	0.817822
FI-080	L4_DW1	(0.181,1]	0.788936
FI-080	L5_DW1	(0.181,1]	0.70816
FI-082	L10_DW1	(0.0964,0.181]	0.431215
FI-082	L11_DW1	(0.0964,0.181]	0.581976
FI-082	L12_DW1	(0.0964,0.181]	0.763707
FI-082	L9_DW1	(0.0964,0.181]	0.500045
FI-086	R1_DW1	(0.0607,0.0964]	0.291304
FI-086	R2_DW1	(0.0607,0.0964]	0.697979
FI-086	R4_DW1	(0.0607,0.0964]	0.234923
FI-091	L4_DW1	(0.181,1]	0.713336
FI-091	R3_DW1	(0.181,1]	0.805682
FI-091	R9_DW1	(0.0607,0.0964]	0.746225
FI-093	L6_DW1	(0.0964,0.181]	0.663254
FI-093	R2_DW1	(0.181,1]	0.533321
FI-093	R3_DW1	(0.181,1]	0.477414
FI-097	L7_DW1	(0.181,1]	0.815079
FI-097	L8_DW1	(0.181,1]	0.764111
FI-097	L9_DW1	(0.181,1]	0.756517
FI-097	R1_DW1	(0.181,1]	0.770601
FI-097	R3_DW1	(0.0964,0.181]	0.882899
FI-097	R4_DW1	(0.0964,0.181]	0.83099
FI-097	R5_DW1	(0.181,1]	0.827893
FI-097	R6_DW1	(0.181,1]	0.883579
FI-104	M9A_DW1	(0.0607,0.0964]	0.366124
FI-104	R3A_DW1	(0.0964,0.181]	0.595933
FI-104	R3B_DW1	(0.181,1]	0.370706
FI-109	R1_DW1	(0.181,1]	0.674869
FI-109	R2_DW1	(0.0607,0.0964]	0.8898
FI-109	R3_DW1	(0.0964,0.181]	0.57512
FI-109	R4_DW1	(0.181,1]	0.660428
FI-109	R6_DW1	(0.0964,0.181]	0.809187
FI-111	L5_DW1	(0.181,1]	0.709865
FI-111	L6_DW1	(0.0964,0.181]	0.717132
FI-111	L7_DW1	(0.0964,0.181]	0.804671
FI-111	L8_DW1	(0.0964,0.181]	0.77424
FI-111	R1_DW1	(0,0.0607]	0.803903
FI-114	L6_DW1	(0,0.0607]	0.502626
FI-114	L7_DW1	(0,0.0607]	0.532797
FI-114	R2_DW1	(0.0607,0.0964]	0.599722
FI-115	L7_DW1	(0,0.0607]	0.733765
FI-115	L8_DW1	(0,0.0607]	0.509606
FI-115	L9_DW1	(0,0.0607]	0.667038
FI-118	L10_DW1	(0.0607,0.0964]	0.633285
FI-118	L11_DW1	(0.0607,0.0964]	0.7013
FI-118	L12_DW1	(0.0607,0.0964]	0.742813
FI-118	L7_DW1	(0.0607,0.0964]	0.686798
FI-118	L8_DW1	(0.0607,0.0964]	0.764805
FI-118	L9_DW1	(0.0607,0.0964]	0.617753
FI-118	R2A_DW1	(0.0607,0.0964]	0.584744
FI-118	R2B_DW1	(0.0607,0.0964]	0.456041
FI-118	R4_DW1	(0.0607,0.0964]	0.871099
FI-118	R5_DW1	(0.0607,0.0964]	0.707142
FI-118	R6_DW1	(0.0607,0.0964]	0.746319
FI-119	L1_DW1	(0.0964,0.181]	0.751778
FI-119	L2_DW1	(0.0964,0.181]	0.486757
FI-119	L3_DW1	(0.0964,0.181]	0.726903
FI-119	L4_DW1	(0.181,1]	0.64948
FI-121	L4_DW1	(0.181,1]	0.470241
FI-121	L5_DW1	(0.181,1]	0.606077
FI-121	L6_DW1	(0.181,1]	0.553196
FI-121	R1_DW1	(0.181,1]	0.641942
FI-121	R2_DW1	(0.181,1]	0.676312
FI-122	L5_DW1	(0.0607,0.0964]	0.798873
FI-122	L6_DW1	(0.0964,0.181]	0.811869
FI-122	L7_DW1	(0.0964,0.181]	0.832563
FI-122	L8_DW1	(0.0964,0.181]	0.729309
FI-122	R1_DW1	(0.0607,0.0964]	0.843518
FI-122	R2_DW1	(0,0.0607]	0.799133
FI-122	R3_DW1	(0,0.0607]	0.765905
FI-122	R4_DW1	(0,0.0607]	0.711566
FI-124	L6_DW1	(0.0964,0.181]	0.804703
FI-124	L7_DW1	(0.0607,0.0964]	0.703721
FI-124	R1_DW1	(0.0607,0.0964]	0.747132
FI-124	R2_DW1	(0.0607,0.0964]	0.809228
FI-124	R3_DW1	(0.0607,0.0964]	0.818761
FI-124	R4_DW1	(0.0607,0.0964]	0.790623
FI-125	L2A_DW1	(0.0964,0.181]	0.704376
FI-125	L2B_DW1	(0.0607,0.0964]	0.720436
FI-125	L3_DW1	(0.0964,0.181]	0.670678
FI-125	R4_DW1	(0.0964,0.181]	0.589514
FI-125	R5A_DW1	(0.181,1]	0.666694
FI-125	R5B_DW1	(0.181,1]	0.393008
FI-125	R6_DW1	(0.181,1]	0.629005
FI-128	L4_DW1	(0,0.0607]	0.551727
FI-128	L5_DW1	(0.0607,0.0964]	0.319262
FI-128	R2_DW1	(0.0607,0.0964]	0.447768
FI-129	R10_DW1	(0.0964,0.181]	0.60922
FI-129	R12_DW1	(0.0607,0.0964]	0.641777
FI-129	R8_DW1	(0.0964,0.181]	0.610525
FI-129	R9_DW1	(0.0607,0.0964]	0.553052
FI-130	R1_DW1	(0,0.0607]	0.46131
FI-130	R2_DW1	(0.0964,0.181]	0.684978
FI-130	R4_DW1	(0.0607,0.0964]	0.54683
FI-131	L2A_DW1	(0.181,1]	0.563594
FI-131	L2B_DW1	(0.181,1]	0.556613
FI-131	L2C_DW1	(0.0964,0.181]	0.517419
FI-131	R1A_DW1	(0.0607,0.0964]	0.532927
FI-131	R1D_DW1	(0,0.0607]	0.706275
FI-132	L5_DW1	(0.0607,0.0964]	0.461407
FI-132	L7_DW1	(0.0964,0.181]	0.358134
FI-132	R1A_DW1	(0.0964,0.181]	0.0585217
FI-132	R2_DW1	(0.0964,0.181]	0.625829
FI-134	L10_DW1	(0.0964,0.181]	0.655589
FI-134	L11_DW1	(0,0.0607]	0.859869
FI-134	L12_DW1	(0.0964,0.181]	0.838254
FI-134	L9_DW1	(0,0.0607]	0.739828
FI-137	R1A_DW1	(0.0607,0.0964]	0.731949
FI-137	R1B_DW1	(0,0.0607]	0.748338
FI-137	R1C_DW1	(0.0607,0.0964]	0.507215
FI-137	R1D_DW1	(0.0607,0.0964]	0.685146
FI-140	L18_DW1	(0.0964,0.181]	0.431139
FI-140	R3_DW1	(0.181,1]	0.616765
FI-140	R6_DW1	(0.181,1]	0.686003
FI-140	R9_DW1	(0.181,1]	0.677101
FI-141	R1_DW1	(0.0607,0.0964]	0.633016
FI-141	R3_DW1	(0,0.0607]	0.579961
FI-141	R4_DW1	(0,0.0607]	0.558602
FI-143	L10_DW1	(0.181,1]	0.551246
FI-143	L12_DW1	(0.181,1]	0.442763
FI-143	L7_DW1	(0,0.0607]	0.738264
FI-143	L9_DW1	(0,0.0607]	0.586368
FI-143	R2_DW1	(0.0964,0.181]	0.710149
FI-143	R3_DW1	(0.181,1]	0.587653
FI-143	R4_DW1	(0.181,1]	0.604408
FI-143	R6_DW1	(0.181,1]	0.75558
FI-144	R1_DW1	(0.0964,0.181]	0.762037
FI-144	R4_DW1	(0.0607,0.0964]	0.646095
FI-144	R5_DW1	(0.0607,0.0964]	0.591755
FI-146	R4_DW1	(0,0.0607]	0.653888
FI-147	L1_DW1	(0.181,1]	0.557044
FI-147	L4_DW1	(0.181,1]	0.765722
FI-147	R5_DW1	(0.181,1]	0.348119
FI-147	R6_DW1	(0.181,1]	0.571863
FI-147	R7_DW1	(0.181,1]	0.553738
FI-150	L10_DW1	(0,0.0607]	0.659103
FI-150	L8_DW1	(0.0607,0.0964]	0.779465
FI-150	L9_DW1	(0,0.0607]	0.720155
FI-150	R1_DW1	(0.0964,0.181]	0.723177
FI-150	R2_DW1	(0.0964,0.181]	0.576551
FI-150	R4_DW1	(0,0.0607]	0.703141
FI-150	R5_DW1	(0.0964,0.181]	0.746688
FI-150	R6_DW1	(0,0.0607]	0.703729
FI-151	L6_DW1	(0.0607,0.0964]	0.495111
FI-151	R10_DW1	(0.0607,0.0964]	0.682662
FI-151	R11_DW1	(0.0607,0.0964]	0.435369
FI-151	R12_DW1	(0.0607,0.0964]	0.835392
FI-151	R7_DW1	(0.0607,0.0964]	0.763397
FI-151	R8_DW1	(0.0607,0.0964]	0.848895
FI-151	R9_DW1	(0.0607,0.0964]	0.911182
FI-153	R1_DW1	(0.0964,0.181]	0.48166
FI-153	R2_DW1	(0.0964,0.181]	0.514733
FI-153	R3_DW1	(0.0964,0.181]	0.477888
FI-154	R1_DW1	(0.0964,0.181]	0.830844
FI-154	R2_DW1	(0.181,1]	0.648207
FI-154	R3_DW1	(0.0964,0.181]	0.774758
FI-155	L6_DW1	(0.0964,0.181]	0.751968
FI-155	R1_DW1	(0.181,1]	0.543942
FI-155	R2_DW1	(0.181,1]	0.513473
FI-155	R3_DW1	(0.181,1]	0.747993
FI-155	R4_DW1	(0.181,1]	0.894919
FI-155	R5_DW1	(0.181,1]	0.806283
FI-156	L6_DW1	(0.0964,0.181]	0.523217
FI-156	L7_DW1	(0.0964,0.181]	0.553481
FI-156	L8_DW1	(0.0964,0.181]	0.246745
FI-156	R1_DW1	(0.0964,0.181]	0.69542
FI-156	R3_DW1	(0,0.0607]	0.0694585
FI-156	R4_DW1	(0.0964,0.181]	0.696194
FI-156	R5_DW1	(0.0964,0.181]	0.607169
FI-158	L10_DW1	(0.0964,0.181]	0.416015
FI-158	L11_DW1	(0.0964,0.181]	0.464921
FI-158	L7_DW1	(0.0964,0.181]	0.444702
FI-158	L8_DW1	(0.0964,0.181]	0.362048
FI-158	L9_DW1	(0.0964,0.181]	0.426969
FI-158	R1_DW1	(0.0964,0.181]	0.602899
FI-158	R2_DW1	(0.0964,0.181]	0.380856
FI-158	R3_DW1	(0.181,1]	0.335571
FI-158	R4_DW1	(0.0964,0.181]	0.454653
FI-158	R5_DW1	(0.0964,0.181]	0.437254
FI-158	R6_DW1	(0.0964,0.181]	0.359351
FI-159	R1_DW1	(0.181,1]	0.538214
FI-160	L3A_DW1	(0.0964,0.181]	0.610687
FI-160	L3B_DW1	(0.181,1]	0.767045
FI-160	R6A_DW1	(0.0964,0.181]	0.471157
FI-160	R6B_DW1	(0.0964,0.181]	0.662629
FI-165	L3B_DW1	(0.181,1]	0.543117
FI-165	R6A_DW1	(0.181,1]	0.713481
FI-165	R6B_DW1	(0.181,1]	0.536114
FI-170	L1_DW1	(0.0607,0.0964]	0.818343
FI-170	L2_DW1	(0.0607,0.0964]	0.768835
FI-170	M3_DW1	(0.0607,0.0964]	0.71834
FI-170	R5_DW1	(0.0607,0.0964]	0.76509
FI-170	R6_DW1	(0.0607,0.0964]	0.900399
FI-174	L4_DW1	(0.0607,0.0964]	0.64708
FI-174	L5_DW1	(0.0607,0.0964]	0.64623
FI-174	L6_DW1	(0.0607,0.0964]	0.418879
FI-174	R1_DW1	(0.0607,0.0964]	0.561502
FI-174	R2_DW1	(0.0607,0.0964]	0.637055
FI-174	R3_DW1	(0.0607,0.0964]	0.388133
FI-177	L5_DW1	(0,0.0607]	0.583205
FI-178	L10_DW1	(0,0.0607]	0.709921
FI-178	L11_DW1	(0,0.0607]	0.864692
FI-178	L6_DW1	(0,0.0607]	0.735739
FI-178	L7_DW1	(0,0.0607]	0.84783
FI-178	L8_DW1	(0,0.0607]	0.914804
FI-178	L9_DW1	(0,0.0607]	0.746537
FI-178	R3_DW1	(0,0.0607]	0.611751
FI-178	R4_DW1	(0,0.0607]	0.714237
FI-180	L6_DW1	(0.0964,0.181]	0.585421
FI-180	L7_DW1	(0.181,1]	0.600465
FI-180	L8_DW1	(0.0964,0.181]	0.541151
FI-182	L8_DW1	(0,0.0607]	0.504343
FI-182	R2_DW1	(0,0.0607]	0.632881
FI-182	R4_DW1	(0,0.0607]	0.574746
FI-187	L1_DW1	(0.0607,0.0964]	0.788893
FI-187	L2_DW1	(0.0607,0.0964]	0.620095
FI-187	L3_DW1	(0.0964,0.181]	0.717905
FI-187	L4_DW1	(0.0607,0.0964]	0.743887
FI-191	L7_DW1	(0.181,1]	0.781669
FI-191	L8_DW1	(0.181,1]	0.498553
FI-191	L9_DW1	(0.181,1]	0.544142
FI-191	R1_DW1	(0.181,1]	0.704665
FI-191	R4_DW1	(0.181,1]	0.494356
FI-191	R5_DW1	(0.181,1]	0.508585
FI-191	R6_DW1	(0.181,1]	0.671779
FI-194	L1_DW1	(0,0.0607]	0.478856
FI-194	L2_DW1	(0,0.0607]	0.782697
FI-194	L5_DW1	(0,0.0607]	0.687316
FI-202	L10_DW1	(0.0964,0.181]	0.426028
FI-202	L11_DW1	(0,0.0607]	0.820741
FI-202	L12_DW1	(0,0.0607]	0.607942
FI-202	L7_DW1	(0.0964,0.181]	0.594961
FI-202	L8_DW1	(0.0964,0.181]	0.674835
FI-203	L2_DW1	(0,0.0607]	0.768889
FI-203	L3_DW1	(0.0607,0.0964]	0.666044
FI-203	L6_DW1	(0.0964,0.181]	0.728283
FI-203	R12A_DW1	(0.0964,0.181]	0.852146
FI-203	R12B_DW1	(0.0964,0.181]	0.742309
FI-205	R1_DW1	(0.0964,0.181]	0.788763
FI-205	R2_DW1	(0,0.0607]	0.693614
FI-205	R4_DW1	(0,0.0607]	0.782431
FI-207	L4_DW1	(0.0607,0.0964]	0.806947
FI-207	L6_DW1	(0,0.0607]	0.720402
FI-207	R10_DW1	(0.0607,0.0964]	0.62599
FI-208	L10_DW1	(0.0964,0.181]	0.658032
FI-208	L7_DW1	(0.0607,0.0964]	0.7398
FI-208	L8_DW1	(0.0607,0.0964]	0.83972
FI-208	L9_DW1	(0.0607,0.0964]	0.654084
FI-208	R2_DW1	(0.0607,0.0964]	0.879603
FI-208	R3_DW1	(0.0607,0.0964]	0.555551
FI-208	R4_DW1	(0.0607,0.0964]	0.64108
FI-208	R5_DW1	(0.0607,0.0964]	0.712774
FI-208	R6_DW1	(0.0607,0.0964]	0.754419
FI-210	R1_DW1	(0,0.0607]	0.498961
FI-210	R2_DW1	(0,0.0607]	0.304511
FI-210	R3_DW1	(0,0.0607]	0.322324
FI-210	R4_DW1	(0.0607,0.0964]	0.736799
FI-210	R5_DW1	(0,0.0607]	0.469852
FI-212	L5_DW1	(0,0.0607]	0.223143
FI-212	L6_DW1	(0.0607,0.0964]	0.646747
FI-212	L7_DW1	(0.0607,0.0964]	0.657866
FI-212	L8_DW1	(0.0607,0.0964]	0.644087
FI-212	R1_DW1	(0.0964,0.181]	0.548322
FI-212	R4_DW1	(0.0964,0.181]	0.48353
FI-213	L5_DW1	(0,0.0607]	0.689533
FI-213	L6_DW1	(0,0.0607]	0.73887
FI-213	R1_DW1	(0,0.0607]	0.766155
FI-213	R3_DW1	(0,0.0607]	0.730302
FI-215	L4_DW1	(0.181,1]	0.603022
FI-215	L5_DW1	(0.181,1]	0.382968
FI-215	L6_DW1	(0.181,1]	0.503015
FI-215	R1_DW1	(0.181,1]	0.639273
FI-218	L1_DW1	(0,0.0607]	0.666666
FI-218	L2_DW1	(0,0.0607]	0.616151
FI-218	L3_DW1	(0,0.0607]	0.696864
FI-218	L4_DW1	(0,0.0607]	0.504147
FI-218	R5_DW1	(0,0.0607]	0.753176
FI-218	R6_DW1	(0,0.0607]	0.533789
FI-219	L1_DW1	(0.0964,0.181]	0.740384
FI-219	L2_DW1	(0.0964,0.181]	0.434323
FI-219	L3_DW1	(0.0964,0.181]	0.477178
FI-219	M6_DW1	(0.0964,0.181]	0.592797
FI-219	M7_DW1	(0.0964,0.181]	0.446676
FI-219	R4_DW1	(0.0607,0.0964]	0.381796
FI-219	R5_DW1	(0.0964,0.181]	0.938825
FI-221	L11_DW1	(0.181,1]	0.796545
FI-221	L12_DW1	(0.181,1]	0.619258
FI-221	L7_DW1	(0.181,1]	0.729073
FI-221	L8_DW1	(0.181,1]	0.796974
FI-221	L9_DW1	(0.181,1]	0.582309
FI-221	R2_DW1	(0.181,1]	0.713834
FI-221	R3_DW1	(0.181,1]	0.282951
FI-221	R4_DW1	(0.181,1]	0.605037
FI-221	R6_DW1	(0.181,1]	0.605456
FI-222	L6_DW1	(0.181,1]	0.547967
FI-222	L7_DW1	(0.181,1]	0.590006
FI-222	L8_DW1	(0.181,1]	0.61048
FI-222	R1_DW1	(0.181,1]	0.749384
FI-222	R2_DW1	(0.181,1]	0.441626
FI-222	R3_DW1	(0.181,1]	0.474429
FI-222	R4_DW1	(0.181,1]	0.521301
FI-222	R5_DW1	(0.181,1]	0.436254
FI-225	L10_DW1	(0.0607,0.0964]	0.887651
FI-225	L6_DW1	(0,0.0607]	0.511851
FI-225	L8_DW1	(0.0607,0.0964]	0.750925
FI-225	R1_DW1	(0,0.0607]	0.760889
FI-225	R2_DW1	(0.0607,0.0964]	0.807138
FI-225	R3_DW1	(0.0607,0.0964]	0.721136
FI-225	R4_DW1	(0.0607,0.0964]	0.800598
FI-225	R9_DW1	(0.0607,0.0964]	0.791667
FI-226	L10_DW1	(0.0607,0.0964]	0.71943
FI-226	L6_DW1	(0.181,1]	0.778
FI-226	L7_DW1	(0.0964,0.181]	0.704835
FI-226	L8_DW1	(0.181,1]	0.695243
FI-226	L9_DW1	(0.0607,0.0964]	0.620056
FI-226	R1_DW1	(0.181,1]	0.575926
FI-226	R2_DW1	(0.181,1]	0.461167
FI-226	R3_DW1	(0.181,1]	0.793738
FI-226	R4_DW1	(0.181,1]	0.515586
FI-226	R5_DW1	(0.181,1]	0.700007
FI-227	L7_DW1	(0.0964,0.181]	0.728245
FI-227	L8_DW1	(0,0.0607]	0.632897
FI-227	L9_DW1	(0.0964,0.181]	0.601714
FI-227	R3_DW1	(0.0607,0.0964]	0.611842
FI-227	R4_DW1	(0.0964,0.181]	0.847208
FI-227	R5_DW1	(0.0964,0.181]	0.728267
FI-228	L1_DW1	(0.0607,0.0964]	0.832681
FI-228	L2_DW1	(0.0607,0.0964]	0.461853
FI-228	L3_DW1	(0.0607,0.0964]	0.878366
FI-228	L4_DW1	(0.0607,0.0964]	0.814359
FI-228	R7_DW1	(0,0.0607]	0.482216
FI-230	L10_DW1	(0,0.0607]	0.825564
FI-230	L5_DW1	(0.0607,0.0964]	0.723096
FI-230	L9_DW1	(0,0.0607]	0.812316
FI-230	R4_DW1	(0,0.0607]	0.630968
FI-231	L2_DW1	(0.0607,0.0964]	0.494588
FI-231	L3_DW1	(0,0.0607]	0.58748
FI-231	L7_DW1	(0,0.0607]	0.740665
FI-231	L8_DW1	(0,0.0607]	0.561596
FI-231	L9_DW1	(0,0.0607]	0.693415
FI-231	R10_DW1	(0,0.0607]	0.763583
FI-231	R5_DW1	(0,0.0607]	0.827306
FI-233	L6A_DW1	(0.181,1]	0.525571
FI-233	L6B_DW1	(0.181,1]	0.511852
FI-233	L6C_DW1	(0.181,1]	0.452221
FI-233	L6D_DW1	(0.181,1]	0.298455
FI-233	R3A_DW1	(0.181,1]	0.608429
FI-233	R3B_DW1	(0.181,1]	0.651144
FI-234	L2A_DW1	(0.0607,0.0964]	0.728751
FI-234	L2B_DW1	(0.0607,0.0964]	0.679268
FI-234	R1_DW1	(0.0607,0.0964]	0.435942
FI-242	L5_DW1	(0.0607,0.0964]	0.520123
FI-242	L6_DW1	(0.0607,0.0964]	0.55216
FI-242	L7_DW1	(0.181,1]	0.353301
FI-242	R4_DW1	(0.0607,0.0964]	0.456681
FI-243	R1_DW1	(0.181,1]	0.755053
FI-243	R2_DW1	(0.181,1]	0.412873
FI-243	R4_DW1	(0.181,1]	0.716551
FI-244	R1_DW1	(0.181,1]	0.829413
FI-246	L5_DW1	(0,0.0607]	0.716746
FI-246	L6_DW1	(0,0.0607]	0.542514
FI-246	L8_DW1	(0,0.0607]	0.424051
FI-246	R1_DW1	(0,0.0607]	0.340463
FI-246	R3_DW1	(0.0607,0.0964]	0.569686
FI-248	R1_DW1	(0.0964,0.181]	0.820043
FI-248	R2_DW1	(0,0.0607]	0.708932
FI-248	R3_DW1	(0,0.0607]	0.846484
FI-248	R4_DW1	(0,0.0607]	0.693626
FI-248	R5_DW1	(0,0.0607]	0.674702
FI-248	R6_DW1	(0,0.0607]	0.740741
FI-249	L3_DW1	(0,0.0607]	0.542528
FI-249	L4_DW1	(0.0607,0.0964]	0.565102
FI-249	L5_DW1	(0.0964,0.181]	0.658012

## Sheet: ED9 D
Patient	Sample	Tumour-Immune Morisita	chr6p
FI-002	R1A_DW1	0.754796	neutral
FI-002	R1B_DW1	0.783789	neutral
FI-002	R2A_DW1	0.641282	neutral
FI-002	R2B_DW1	0.695295	neutral
FI-002	R4A_DW1	0.536732	neutral
FI-002	R6A_DW1	0.680854	neutral
FI-002	R6B_DW1	0.760181	neutral
FI-003	L6A_DW1	0.418186	neutral
FI-003	L6B_DW1	0.121979	neutral
FI-003	R3A_DW1	0.196357	neutral
FI-003	R3B_DW1	0.487678	neutral
FI-004	R1A_DW1	0.716376	neutral
FI-004	R1B_DW1	0.384795	neutral
FI-004	R1C_DW1	0.692552	neutral
FI-004	R1D_DW1	0.565857	neutral
FI-004	R2A_DW1	0.577533	neutral
FI-004	R2B_DW1	0.708062	neutral
FI-004	R2C_DW1	0.790784	neutral
FI-004	R2D_DW1	0.769866	neutral
FI-005	L7_DW1	0.302185	neutral
FI-005	R1_DW1	0.81828	neutral
FI-005	R2_DW1	0.696477	neutral
FI-005	R3_DW1	0.580715	neutral
FI-005	R4_DW1	0.363829	neutral
FI-008	L10_DW1	0.61687	neutral
FI-008	L8_DW1	0.732111	neutral
FI-008	L9_DW1	0.80972	neutral
FI-008	R6_DW1	0.204549	neutral
FI-009	L10_DW1	0.739659	neutral
FI-009	L11A_DW1	0.69548	neutral
FI-009	L11B_DW1	0.565385	neutral
FI-009	L12_DW1	0.475809	neutral
FI-009	L7_DW1	0.604887	neutral
FI-009	L8_DW1	0.807244	neutral
FI-009	R2_DW1	0.724771	neutral
FI-009	R3_DW1	0.728798	neutral
FI-009	R5_DW1	0.559608	neutral
FI-009	R6_DW1	0.753401	neutral
FI-011	L3_DW1	0.52004	neutral
FI-011	M6_DW1	0.545025	neutral
FI-011	R1_DW1	0.461419	neutral
FI-012	L7_DW1	0.707516	neutral
FI-012	R1_DW1	0.425053	neutral
FI-012	R2_DW1	0.655983	neutral
FI-013	R1_DW1	0.617683	neutral
FI-013	R2_DW1	0.805682	neutral
FI-013	R3_DW1	0.51126	neutral
FI-013	R6_DW1	0.785335	neutral
FI-015	L1_DW1	0.734852	neutral
FI-015	L3_DW1	0.662614	neutral
FI-015	L4_DW1	0.459133	neutral
FI-019	L11_DW1	0.582741	neutral
FI-019	L12_DW1	0.500922	neutral
FI-019	L7_DW1	0.618635	neutral
FI-019	L8_DW1	0.83861	neutral
FI-019	L9_DW1	0.77875	neutral
FI-021	B1_DW1	0.641586	neutral
FI-021	B3_DW1	0.802788	neutral
FI-023	L1_DW1	0.756226	neutral
FI-023	L2_DW1	0.711038	neutral
FI-023	L7_DW1	0.813439	neutral
FI-023	L8_DW1	0.73139	neutral
FI-023	R5_DW1	0.714806	neutral
FI-024	R1A_DW1	0.559587	neutral
FI-024	R1B_DW1	0.201828	neutral
FI-024	R1C_DW1	0.689565	neutral
FI-024	R1D_DW1	0.256775	neutral
FI-028	L11_DW1	0.753375	neutral
FI-028	L12_DW1	0.672803	neutral
FI-028	L8_DW1	0.619752	neutral
FI-028	R2_DW1	0.743227	neutral
FI-028	R3_DW1	0.468246	neutral
FI-028	R4_DW1	0.486422	neutral
FI-028	R5_DW1	0.601141	neutral
FI-029	R1_DW1	0.787413	neutral
FI-029	R2_DW1	0.849555	neutral
FI-029	R5_DW1	0.47139	neutral
FI-029	R6_DW1	0.580208	neutral
FI-030	L2A_DW1	0.89451	neutral
FI-030	L2C_DW1	0.78054	neutral
FI-030	L2D_DW1	0.65436	neutral
FI-030	L5_DW1	0.770118	neutral
FI-031	L6_DW1	0.606234	neutral
FI-031	L7_DW1	0.65272	neutral
FI-031	L8_DW1	0.69632	neutral
FI-031	R1_DW1	0.646468	neutral
FI-031	R2_DW1	0.863338	neutral
FI-032	R1_DW1	0.62051	neutral
FI-032	R2_DW1	0.611317	neutral
FI-032	R3_DW1	0.571378	neutral
FI-032	R4_DW1	0.579881	neutral
FI-039	L5_DW1	0.148956	neutral
FI-039	L6_DW1	0.51037	neutral
FI-039	L7_DW1	0.480113	neutral
FI-039	L8_DW1	0.308915	neutral
FI-039	R1_DW1	0.410996	neutral
FI-039	R2_DW1	0.428115	neutral
FI-039	R3_DW1	0.0914588	neutral
FI-039	R4_DW1	0.375409	neutral
FI-045	R1_DW1	0.80871	neutral
FI-045	R2_DW1	0.642051	neutral
FI-045	R4_DW1	0.570772	neutral
FI-045	R5_DW1	0.693918	neutral
FI-048	L5_DW1	0.565602	neutral
FI-048	L6_DW1	0.607623	neutral
FI-048	R1_DW1	0.682617	neutral
FI-048	R2_DW1	0.799623	neutral
FI-048	R3_DW1	0.39867	neutral
FI-049	L5_DW1	0.693778	neutral
FI-049	L7_DW1	0.752549	neutral
FI-049	L8_DW1	0.588227	neutral
FI-049	R1_DW1	0.688718	neutral
FI-049	R2_DW1	0.781624	neutral
FI-049	R3_DW1	0.674572	neutral
FI-049	R4_DW1	0.778109	neutral
FI-051	R2_DW1	0.749496	neutral
FI-051	R3_DW1	0.704546	neutral
FI-051	R4_DW1	0.663856	neutral
FI-052	L10_DW1	0.386792	loss
FI-052	L7_DW1	0.541418	loss
FI-052	L9_DW1	0.404409	loss
FI-052	R1_DW1	0.477358	loss
FI-052	R2_DW1	0.492481	loss
FI-052	R3_DW1	0.376384	loss
FI-052	R4_DW1	0.338868	loss
FI-052	R5_DW1	0.597997	neutral
FI-052	R6_DW1	0.380238	neutral
FI-055	M4_DW1	0.610886	neutral
FI-055	M5_DW1	0.809402	neutral
FI-055	R8_DW1	0.634876	neutral
FI-057	L7_DW1	0.236735	loss
FI-057	L8_DW1	0.741932	neutral
FI-057	L9_DW1	0.32983	loss
FI-057	R1_DW1	0.580908	loss
FI-057	R2_DW1	0.330146	loss
FI-057	R3_DW1	0.19387	loss
FI-057	R4_DW1	0.354638	loss
FI-057	R5_DW1	0.195956	loss
FI-057	R6_DW1	0.200904	loss
FI-059	A11_DW1	0.599066	neutral
FI-059	A12_DW1	0.741939	neutral
FI-059	L3_DW1	0.781044	neutral
FI-059	R7_DW1	0.671797	neutral
FI-059	R8_DW1	0.731668	neutral
FI-061	R2_DW1	0.627427	neutral
FI-061	R3_DW1	0.577783	neutral
FI-061	R4_DW1	0.330416	neutral
FI-065	L1_DW1	0.653378	neutral
FI-065	L2_DW1	0.714276	neutral
FI-065	L3_DW1	0.609526	neutral
FI-065	L4_DW1	0.855861	neutral
FI-065	L5_DW1	0.678747	neutral
FI-065	L6_DW1	0.505604	neutral
FI-065	R10_DW1	0.770686	neutral
FI-065	R11_DW1	0.260212	neutral
FI-065	R12_DW1	0.741237	neutral
FI-065	R7_DW1	0.875391	neutral
FI-065	R8_DW1	0.545065	neutral
FI-065	R9_DW1	0.557019	neutral
FI-070	L5_DW1	0.884894	neutral
FI-070	L6_DW1	0.751703	neutral
FI-070	L7_DW1	0.758341	neutral
FI-070	R1_DW1	0.562321	neutral
FI-072	L3_DW1	0.452943	neutral
FI-072	L4_DW1	0.5138	neutral
FI-072	L5_DW1	0.586522	neutral
FI-072	L6_DW1	0.678992	neutral
FI-072	R1_DW1	0.644842	neutral
FI-075	R1_DW1	0.610631	neutral
FI-075	R2_DW1	0.623311	neutral
FI-075	R3_DW1	0.737626	neutral
FI-075	R4_DW1	0.71473	neutral
FI-075	R5_DW1	0.730487	neutral
FI-079	R2A_DW1	0.790834	neutral
FI-079	R2B_DW1	0.837624	neutral
FI-079	R2D_DW1	0.597694	neutral
FI-079	R2E_DW1	0.871713	neutral
FI-080	L2_DW1	0.74656	neutral
FI-080	L3_DW1	0.817822	neutral
FI-080	L4_DW1	0.788936	neutral
FI-080	L5_DW1	0.70816	neutral
FI-082	L10_DW1	0.431215	neutral
FI-082	L11_DW1	0.581976	neutral
FI-082	L12_DW1	0.763707	neutral
FI-082	L9_DW1	0.500045	neutral
FI-086	R1_DW1	0.291304	neutral
FI-086	R2_DW1	0.697979	neutral
FI-086	R4_DW1	0.234923	neutral
FI-091	L4_DW1	0.713336	neutral
FI-091	R9_DW1	0.746225	neutral
FI-093	L6_DW1	0.663254	neutral
FI-093	R2_DW1	0.533321	neutral
FI-093	R3_DW1	0.477414	neutral
FI-097	L7_DW1	0.815079	neutral
FI-097	L8_DW1	0.764111	neutral
FI-097	L9_DW1	0.756517	neutral
FI-097	R1_DW1	0.770601	neutral
FI-097	R3_DW1	0.882899	neutral
FI-097	R4_DW1	0.83099	neutral
FI-097	R5_DW1	0.827893	neutral
FI-097	R6_DW1	0.883579	neutral
FI-104	M9A_DW1	0.366124	neutral
FI-104	R3A_DW1	0.595933	neutral
FI-104	R3B_DW1	0.370706	neutral
FI-109	R1_DW1	0.674869	neutral
FI-109	R2_DW1	0.8898	neutral
FI-109	R3_DW1	0.57512	neutral
FI-109	R4_DW1	0.660428	neutral
FI-111	L5_DW1	0.709865	neutral
FI-111	L6_DW1	0.717132	neutral
FI-111	L7_DW1	0.804671	neutral
FI-111	L8_DW1	0.77424	neutral
FI-111	R1_DW1	0.803903	neutral
FI-114	L6_DW1	0.502626	neutral
FI-114	L7_DW1	0.532797	neutral
FI-114	R2_DW1	0.599722	neutral
FI-115	L7_DW1	0.733765	neutral
FI-115	L8_DW1	0.509606	neutral
FI-115	L9_DW1	0.667038	neutral
FI-118	L10_DW1	0.633285	neutral
FI-118	L11_DW1	0.7013	neutral
FI-118	L12_DW1	0.742813	neutral
FI-118	L7_DW1	0.686798	neutral
FI-118	L8_DW1	0.764805	neutral
FI-118	L9_DW1	0.617753	neutral
FI-118	R2A_DW1	0.584744	neutral
FI-118	R2B_DW1	0.456041	neutral
FI-118	R4_DW1	0.871099	neutral
FI-118	R5_DW1	0.707142	neutral
FI-118	R6_DW1	0.746319	neutral
FI-119	L1_DW1	0.751778	neutral
FI-119	L2_DW1	0.486757	neutral
FI-119	L3_DW1	0.726903	neutral
FI-119	L4_DW1	0.64948	neutral
FI-121	L4_DW1	0.470241	neutral
FI-121	L5_DW1	0.606077	neutral
FI-121	L6_DW1	0.553196	neutral
FI-121	R1_DW1	0.641942	neutral
FI-121	R2_DW1	0.676312	neutral
FI-122	L5_DW1	0.798873	neutral
FI-122	L6_DW1	0.811869	neutral
FI-122	L7_DW1	0.832563	neutral
FI-122	L8_DW1	0.729309	neutral
FI-122	R1_DW1	0.843518	neutral
FI-122	R2_DW1	0.799133	neutral
FI-122	R3_DW1	0.765905	neutral
FI-122	R4_DW1	0.711566	neutral
FI-124	L6_DW1	0.804703	neutral
FI-124	L7_DW1	0.703721	neutral
FI-124	R1_DW1	0.747132	neutral
FI-124	R2_DW1	0.809228	neutral
FI-124	R3_DW1	0.818761	neutral
FI-124	R4_DW1	0.790623	neutral
FI-125	L2A_DW1	0.704376	neutral
FI-125	L2B_DW1	0.720436	neutral
FI-125	L3_DW1	0.670678	neutral
FI-125	R4_DW1	0.589514	neutral
FI-125	R5A_DW1	0.666694	neutral
FI-125	R5B_DW1	0.393008	loss
FI-125	R6_DW1	0.629005	neutral
FI-128	L4_DW1	0.551727	neutral
FI-128	L5_DW1	0.319262	neutral
FI-128	R2_DW1	0.447768	neutral
FI-129	R10_DW1	0.60922	neutral
FI-129	R12_DW1	0.641777	neutral
FI-129	R8_DW1	0.610525	neutral
FI-129	R9_DW1	0.553052	neutral
FI-130	R1_DW1	0.46131	neutral
FI-130	R2_DW1	0.684978	neutral
FI-130	R4_DW1	0.54683	neutral
FI-131	L2A_DW1	0.563594	neutral
FI-131	L2B_DW1	0.556613	neutral
FI-131	L2C_DW1	0.517419	neutral
FI-131	R1A_DW1	0.532927	neutral
FI-131	R1D_DW1	0.706275	neutral
FI-132	L5_DW1	0.461407	neutral
FI-132	L7_DW1	0.358134	neutral
FI-132	R1A_DW1	0.0585217	neutral
FI-132	R2_DW1	0.625829	neutral
FI-134	L10_DW1	0.655589	neutral
FI-134	L11_DW1	0.859869	neutral
FI-134	L12_DW1	0.838254	neutral
FI-134	L9_DW1	0.739828	neutral
FI-137	R1A_DW1	0.731949	neutral
FI-137	R1B_DW1	0.748338	neutral
FI-137	R1C_DW1	0.507215	neutral
FI-137	R1D_DW1	0.685146	neutral
FI-140	L18_DW1	0.431139	neutral
FI-140	R3_DW1	0.616765	neutral
FI-140	R6_DW1	0.686003	neutral
FI-140	R9_DW1	0.677101	neutral
FI-141	R1_DW1	0.633016	neutral
FI-141	R3_DW1	0.579961	neutral
FI-141	R4_DW1	0.558602	neutral
FI-143	L10_DW1	0.551246	neutral
FI-143	L12_DW1	0.442763	neutral
FI-143	L7_DW1	0.738264	neutral
FI-143	L9_DW1	0.586368	neutral
FI-143	R2_DW1	0.710149	neutral
FI-143	R3_DW1	0.587653	neutral
FI-143	R4_DW1	0.604408	neutral
FI-143	R6_DW1	0.75558	neutral
FI-144	R1_DW1	0.762037	neutral
FI-144	R4_DW1	0.646095	neutral
FI-144	R5_DW1	0.591755	neutral
FI-146	R4_DW1	0.653888	neutral
FI-147	L4_DW1	0.765722	neutral
FI-147	R5_DW1	0.348119	neutral
FI-147	R6_DW1	0.571863	neutral
FI-147	R7_DW1	0.553738	neutral
FI-150	L10_DW1	0.659103	neutral
FI-150	L8_DW1	0.779465	neutral
FI-150	L9_DW1	0.720155	neutral
FI-150	R1_DW1	0.723177	neutral
FI-150	R2_DW1	0.576551	neutral
FI-150	R4_DW1	0.703141	neutral
FI-150	R5_DW1	0.746688	neutral
FI-150	R6_DW1	0.703729	neutral
FI-151	L6_DW1	0.495111	neutral
FI-151	R10_DW1	0.682662	neutral
FI-151	R11_DW1	0.435369	neutral
FI-151	R12_DW1	0.835392	neutral
FI-151	R7_DW1	0.763397	neutral
FI-151	R8_DW1	0.848895	neutral
FI-151	R9_DW1	0.911182	neutral
FI-153	R1_DW1	0.48166	neutral
FI-153	R2_DW1	0.514733	neutral
FI-153	R3_DW1	0.477888	neutral
FI-154	R1_DW1	0.830844	neutral
FI-154	R3_DW1	0.774758	neutral
FI-155	L6_DW1	0.751968	neutral
FI-155	R1_DW1	0.543942	neutral
FI-155	R4_DW1	0.894919	neutral
FI-155	R5_DW1	0.806283	neutral
FI-156	L6_DW1	0.523217	neutral
FI-156	L7_DW1	0.553481	neutral
FI-156	L8_DW1	0.246745	neutral
FI-156	R1_DW1	0.69542	neutral
FI-156	R3_DW1	0.0694585	neutral
FI-156	R4_DW1	0.696194	neutral
FI-156	R5_DW1	0.607169	neutral
FI-158	L10_DW1	0.416015	neutral
FI-158	L11_DW1	0.464921	neutral
FI-158	L7_DW1	0.444702	neutral
FI-158	L8_DW1	0.362048	neutral
FI-158	L9_DW1	0.426969	neutral
FI-158	R1_DW1	0.602899	neutral
FI-158	R2_DW1	0.380856	neutral
FI-158	R3_DW1	0.335571	neutral
FI-158	R4_DW1	0.454653	neutral
FI-158	R5_DW1	0.437254	neutral
FI-158	R6_DW1	0.359351	neutral
FI-159	R1_DW1	0.538214	loss
FI-160	L3A_DW1	0.610687	neutral
FI-160	L3B_DW1	0.767045	neutral
FI-160	R6A_DW1	0.471157	neutral
FI-160	R6B_DW1	0.662629	neutral
FI-165	R6A_DW1	0.713481	neutral
FI-165	R6B_DW1	0.536114	neutral
FI-170	L1_DW1	0.818343	neutral
FI-170	L2_DW1	0.768835	neutral
FI-170	M3_DW1	0.71834	neutral
FI-170	R5_DW1	0.76509	neutral
FI-170	R6_DW1	0.900399	neutral
FI-174	L4_DW1	0.64708	neutral
FI-174	L5_DW1	0.64623	neutral
FI-174	L6_DW1	0.418879	neutral
FI-174	R1_DW1	0.561502	neutral
FI-174	R2_DW1	0.637055	neutral
FI-174	R3_DW1	0.388133	neutral
FI-177	L5_DW1	0.583205	neutral
FI-178	L10_DW1	0.709921	neutral
FI-178	L11_DW1	0.864692	neutral
FI-178	L6_DW1	0.735739	neutral
FI-178	L7_DW1	0.84783	neutral
FI-178	L8_DW1	0.914804	neutral
FI-178	L9_DW1	0.746537	neutral
FI-178	R3_DW1	0.611751	neutral
FI-178	R4_DW1	0.714237	neutral
FI-180	L6_DW1	0.585421	neutral
FI-180	L7_DW1	0.600465	neutral
FI-180	L8_DW1	0.541151	neutral
FI-182	L8_DW1	0.504343	neutral
FI-182	R2_DW1	0.632881	neutral
FI-182	R4_DW1	0.574746	neutral
FI-187	L1_DW1	0.788893	neutral
FI-187	L2_DW1	0.620095	neutral
FI-187	L3_DW1	0.717905	neutral
FI-187	L4_DW1	0.743887	neutral
FI-191	L7_DW1	0.781669	neutral
FI-191	L8_DW1	0.498553	neutral
FI-191	L9_DW1	0.544142	neutral
FI-191	R1_DW1	0.704665	neutral
FI-191	R4_DW1	0.494356	neutral
FI-191	R5_DW1	0.508585	neutral
FI-191	R6_DW1	0.671779	neutral
FI-194	L1_DW1	0.478856	neutral
FI-194	L2_DW1	0.782697	neutral
FI-194	L5_DW1	0.687316	neutral
FI-202	L10_DW1	0.426028	neutral
FI-202	L11_DW1	0.820741	neutral
FI-202	L12_DW1	0.607942	neutral
FI-202	L7_DW1	0.594961	neutral
FI-202	L8_DW1	0.674835	neutral
FI-203	L2_DW1	0.768889	neutral
FI-203	L3_DW1	0.666044	neutral
FI-203	L6_DW1	0.728283	neutral
FI-203	R12A_DW1	0.852146	neutral
FI-203	R12B_DW1	0.742309	neutral
FI-205	R1_DW1	0.788763	neutral
FI-205	R2_DW1	0.693614	neutral
FI-205	R4_DW1	0.782431	neutral
FI-207	L4_DW1	0.806947	neutral
FI-207	L6_DW1	0.720402	neutral
FI-207	R10_DW1	0.62599	neutral
FI-208	L10_DW1	0.658032	neutral
FI-208	L7_DW1	0.7398	neutral
FI-208	L8_DW1	0.83972	neutral
FI-208	L9_DW1	0.654084	neutral
FI-208	R2_DW1	0.879603	neutral
FI-208	R3_DW1	0.555551	neutral
FI-208	R4_DW1	0.64108	neutral
FI-208	R5_DW1	0.712774	neutral
FI-208	R6_DW1	0.754419	neutral
FI-210	R1_DW1	0.498961	neutral
FI-210	R2_DW1	0.304511	neutral
FI-210	R3_DW1	0.322324	neutral
FI-210	R4_DW1	0.736799	neutral
FI-210	R5_DW1	0.469852	neutral
FI-212	L5_DW1	0.223143	neutral
FI-212	L6_DW1	0.646747	neutral
FI-212	L7_DW1	0.657866	neutral
FI-212	L8_DW1	0.644087	neutral
FI-212	R1_DW1	0.548322	neutral
FI-212	R4_DW1	0.48353	neutral
FI-213	L5_DW1	0.689533	neutral
FI-213	L6_DW1	0.73887	neutral
FI-213	R1_DW1	0.766155	neutral
FI-213	R3_DW1	0.730302	neutral
FI-215	L4_DW1	0.603022	neutral
FI-215	L5_DW1	0.382968	neutral
FI-215	L6_DW1	0.503015	neutral
FI-215	R1_DW1	0.639273	neutral
FI-218	L1_DW1	0.666666	neutral
FI-218	L2_DW1	0.616151	neutral
FI-218	L3_DW1	0.696864	neutral
FI-218	L4_DW1	0.504147	neutral
FI-218	R5_DW1	0.753176	neutral
FI-218	R6_DW1	0.533789	neutral
FI-219	L1_DW1	0.740384	neutral
FI-219	L2_DW1	0.434323	neutral
FI-219	L3_DW1	0.477178	neutral
FI-219	M6_DW1	0.592797	neutral
FI-219	M7_DW1	0.446676	neutral
FI-219	R4_DW1	0.381796	neutral
FI-219	R5_DW1	0.938825	neutral
FI-221	L11_DW1	0.796545	neutral
FI-221	L12_DW1	0.619258	neutral
FI-221	L7_DW1	0.729073	neutral
FI-221	L8_DW1	0.796974	neutral
FI-221	L9_DW1	0.582309	neutral
FI-221	R2_DW1	0.713834	loss
FI-221	R3_DW1	0.282951	neutral
FI-221	R4_DW1	0.605037	loss
FI-221	R6_DW1	0.605456	loss
FI-222	R3_DW1	0.474429	neutral
FI-225	L10_DW1	0.887651	neutral
FI-225	L6_DW1	0.511851	neutral
FI-225	L8_DW1	0.750925	neutral
FI-225	R1_DW1	0.760889	neutral
FI-225	R2_DW1	0.807138	neutral
FI-225	R3_DW1	0.721136	neutral
FI-225	R4_DW1	0.800598	neutral
FI-225	R9_DW1	0.791667	neutral
FI-226	L10_DW1	0.71943	neutral
FI-226	L6_DW1	0.778	neutral
FI-226	L7_DW1	0.704835	neutral
FI-226	L9_DW1	0.620056	neutral
FI-226	R1_DW1	0.575926	neutral
FI-226	R2_DW1	0.461167	neutral
FI-226	R3_DW1	0.793738	neutral
FI-226	R4_DW1	0.515586	neutral
FI-226	R5_DW1	0.700007	neutral
FI-227	L7_DW1	0.728245	neutral
FI-227	L8_DW1	0.632897	neutral
FI-227	L9_DW1	0.601714	neutral
FI-227	R3_DW1	0.611842	neutral
FI-227	R4_DW1	0.847208	neutral
FI-227	R5_DW1	0.728267	neutral
FI-228	L1_DW1	0.832681	neutral
FI-228	L2_DW1	0.461853	neutral
FI-228	L3_DW1	0.878366	neutral
FI-228	L4_DW1	0.814359	neutral
FI-228	R7_DW1	0.482216	neutral
FI-230	L10_DW1	0.825564	neutral
FI-230	L5_DW1	0.723096	neutral
FI-230	L9_DW1	0.812316	neutral
FI-230	R4_DW1	0.630968	neutral
FI-231	L2_DW1	0.494588	neutral
FI-231	L3_DW1	0.58748	neutral
FI-231	L7_DW1	0.740665	neutral
FI-231	L8_DW1	0.561596	neutral
FI-231	L9_DW1	0.693415	neutral
FI-231	R10_DW1	0.763583	neutral
FI-231	R5_DW1	0.827306	neutral
FI-233	L6A_DW1	0.525571	neutral
FI-233	L6B_DW1	0.511852	neutral
FI-233	L6C_DW1	0.452221	neutral
FI-233	L6D_DW1	0.298455	neutral
FI-233	R3A_DW1	0.608429	neutral
FI-233	R3B_DW1	0.651144	neutral
FI-234	L2A_DW1	0.728751	neutral
FI-234	L2B_DW1	0.679268	neutral
FI-234	R1_DW1	0.435942	neutral
FI-242	L5_DW1	0.520123	neutral
FI-242	L6_DW1	0.55216	neutral
FI-242	L7_DW1	0.353301	neutral
FI-242	R4_DW1	0.456681	neutral
FI-243	R1_DW1	0.755053	neutral
FI-243	R2_DW1	0.412873	neutral
FI-243	R4_DW1	0.716551	neutral
FI-244	R1_DW1	0.829413	neutral
FI-246	L5_DW1	0.716746	neutral
FI-246	L6_DW1	0.542514	neutral
FI-246	L8_DW1	0.424051	neutral
FI-246	R1_DW1	0.340463	neutral
FI-246	R3_DW1	0.569686	neutral
FI-248	R1_DW1	0.820043	neutral
FI-248	R2_DW1	0.708932	neutral
FI-248	R3_DW1	0.846484	neutral
FI-248	R4_DW1	0.693626	neutral
FI-248	R5_DW1	0.674702	neutral
FI-248	R6_DW1	0.740741	neutral
FI-249	L3_DW1	0.542528	neutral
FI-249	L4_DW1	0.565102	neutral
FI-249	L5_DW1	0.658012	neutral

## Sheet: ED9 E
Patient	Sample	chr6p	Immune Cell %
FI-002	R1A_DW1	neutral	7.85
FI-002	R1B_DW1	neutral	7.62
FI-002	R2A_DW1	neutral	13.76
FI-002	R2B_DW1	neutral	13.65
FI-002	R4A_DW1	neutral	8.45
FI-002	R6A_DW1	neutral	23.74
FI-002	R6B_DW1	neutral	8.46
FI-003	L6A_DW1	neutral	0.54
FI-003	L6B_DW1	neutral	0.35
FI-003	R3A_DW1	neutral	3.94
FI-003	R3B_DW1	neutral	2.47
FI-004	R1A_DW1	neutral	7.98
FI-004	R1B_DW1	neutral	16.06
FI-004	R1C_DW1	neutral	9.04
FI-004	R1D_DW1	neutral	11.83
FI-004	R2A_DW1	neutral	7.2
FI-004	R2B_DW1	neutral	8.1
FI-004	R2C_DW1	neutral	8.5
FI-004	R2D_DW1	neutral	8.68
FI-005	L7_DW1	neutral	16.73
FI-005	R1_DW1	neutral	11.64
FI-005	R2_DW1	neutral	11.54
FI-005	R3_DW1	neutral	12.5
FI-005	R4_DW1	neutral	24.36
FI-008	L10_DW1	neutral	14.39
FI-008	L8_DW1	neutral	13.84
FI-008	L9_DW1	neutral	26.87
FI-008	R6_DW1	neutral	11.59
FI-009	L10_DW1	neutral	20.9
FI-009	L11A_DW1	neutral	9.31
FI-009	L11B_DW1	neutral	13.02
FI-009	L12_DW1	neutral	8.59
FI-009	L7_DW1	neutral	17.88
FI-009	L8_DW1	neutral	19.11
FI-009	R2_DW1	neutral	11.58
FI-009	R3_DW1	neutral	9.16
FI-009	R5_DW1	neutral	17.39
FI-009	R6_DW1	neutral	8.09
FI-011	L3_DW1	neutral	1.26
FI-011	M6_DW1	neutral	2.29
FI-011	R1_DW1	neutral	2.84
FI-012	L7_DW1	neutral	7.92
FI-012	R1_DW1	neutral	19.05
FI-012	R2_DW1	neutral	17.68
FI-013	R1_DW1	neutral	13.75
FI-013	R2_DW1	neutral	18.34
FI-013	R3_DW1	neutral	18.46
FI-013	R6_DW1	neutral	14.63
FI-015	L1_DW1	neutral	7.7
FI-015	L3_DW1	neutral	9.74
FI-015	L4_DW1	neutral	8.28
FI-019	L11_DW1	neutral	18.76
FI-019	L12_DW1	neutral	23.7
FI-019	L7_DW1	neutral	30.32
FI-019	L8_DW1	neutral	25.6
FI-019	L9_DW1	neutral	17.57
FI-021	B1_DW1	neutral	17.78
FI-021	B3_DW1	neutral	40.39
FI-023	L1_DW1	neutral	12.07
FI-023	L2_DW1	neutral	8.1
FI-023	L7_DW1	neutral	9.58
FI-023	L8_DW1	neutral	10.53
FI-023	R5_DW1	neutral	9.65
FI-024	R1A_DW1	neutral	10.86
FI-024	R1B_DW1	neutral	9.37
FI-024	R1C_DW1	neutral	3.51
FI-024	R1D_DW1	neutral	9.83
FI-028	L11_DW1	neutral	10.48
FI-028	L12_DW1	neutral	7.48
FI-028	L8_DW1	neutral	7.86
FI-028	R2_DW1	neutral	15.1
FI-028	R3_DW1	neutral	11.42
FI-028	R4_DW1	neutral	18.56
FI-028	R5_DW1	neutral	13.09
FI-029	R1_DW1	neutral	9.25
FI-029	R2_DW1	neutral	19.2
FI-029	R5_DW1	neutral	13.6
FI-029	R6_DW1	neutral	13.21
FI-030	L2A_DW1	neutral	19.54
FI-030	L2C_DW1	neutral	22.33
FI-030	L2D_DW1	neutral	13.59
FI-030	L5_DW1	neutral	23.09
FI-031	L6_DW1	neutral	12.27
FI-031	L7_DW1	neutral	13.45
FI-031	L8_DW1	neutral	12.29
FI-031	R1_DW1	neutral	12.15
FI-031	R2_DW1	neutral	15.6
FI-032	R1_DW1	neutral	8.31
FI-032	R2_DW1	neutral	13.47
FI-032	R3_DW1	neutral	11.89
FI-032	R4_DW1	neutral	6.53
FI-039	L5_DW1	neutral	6.84
FI-039	L6_DW1	neutral	8.74
FI-039	L7_DW1	neutral	2.29
FI-039	L8_DW1	neutral	12.42
FI-039	R1_DW1	neutral	3.91
FI-039	R2_DW1	neutral	1.6
FI-039	R3_DW1	neutral	5.17
FI-039	R4_DW1	neutral	4.77
FI-045	R1_DW1	neutral	8.78
FI-045	R2_DW1	neutral	7.23
FI-045	R4_DW1	neutral	13.36
FI-045	R5_DW1	neutral	13.77
FI-048	L5_DW1	neutral	11.99
FI-048	L6_DW1	neutral	17.08
FI-048	R1_DW1	neutral	8.34
FI-048	R2_DW1	neutral	15.92
FI-048	R3_DW1	neutral	3.46
FI-049	L5_DW1	neutral	22.64
FI-049	L7_DW1	neutral	10.87
FI-049	L8_DW1	neutral	16.56
FI-049	R1_DW1	neutral	19.21
FI-049	R2_DW1	neutral	19.32
FI-049	R3_DW1	neutral	13.83
FI-049	R4_DW1	neutral	24.35
FI-051	R2_DW1	neutral	16.08
FI-051	R3_DW1	neutral	7.65
FI-051	R4_DW1	neutral	17.88
FI-052	L10_DW1	loss	0.85
FI-052	L7_DW1	loss	1.57
FI-052	L9_DW1	loss	0.46
FI-052	R1_DW1	loss	1.04
FI-052	R2_DW1	loss	1.03
FI-052	R3_DW1	loss	1.06
FI-052	R4_DW1	loss	1.74
FI-052	R5_DW1	neutral	0.73
FI-052	R6_DW1	neutral	0.93
FI-055	M4_DW1	neutral	11.16
FI-055	M5_DW1	neutral	16.11
FI-055	R8_DW1	neutral	17.37
FI-057	L10_DW1	gain	19.78
FI-057	L7_DW1	loss	11.28
FI-057	L8_DW1	neutral	11.27
FI-057	L9_DW1	loss	15.12
FI-057	R1_DW1	loss	6.59
FI-057	R2_DW1	loss	3.61
FI-057	R3_DW1	loss	1.76
FI-057	R4_DW1	loss	1.65
FI-057	R5_DW1	loss	7.49
FI-057	R6_DW1	loss	4.91
FI-059	A11_DW1	neutral	14.22
FI-059	A12_DW1	neutral	8.92
FI-059	L3_DW1	neutral	9.45
FI-059	R7_DW1	neutral	14.98
FI-059	R8_DW1	neutral	14.51
FI-061	R2_DW1	neutral	7.04
FI-061	R3_DW1	neutral	8.96
FI-061	R4_DW1	neutral	12.06
FI-065	L1_DW1	neutral	26.31
FI-065	L2_DW1	neutral	13.91
FI-065	L3_DW1	neutral	15.84
FI-065	L4_DW1	neutral	18.26
FI-065	L5_DW1	neutral	15.6
FI-065	L6_DW1	neutral	11.19
FI-065	R10_DW1	neutral	17.33
FI-065	R11_DW1	neutral	16.52
FI-065	R12_DW1	neutral	8.75
FI-065	R7_DW1	neutral	15.32
FI-065	R8_DW1	neutral	10.13
FI-065	R9_DW1	neutral	8.29
FI-070	L5_DW1	neutral	3.45
FI-070	L6_DW1	neutral	4.42
FI-070	L7_DW1	neutral	2.61
FI-070	R1_DW1	neutral	2.04
FI-072	L3_DW1	neutral	11.89
FI-072	L4_DW1	neutral	7.05
FI-072	L5_DW1	neutral	9.44
FI-072	L6_DW1	neutral	6.58
FI-072	R1_DW1	neutral	4.28
FI-075	R1_DW1	neutral	16.5
FI-075	R2_DW1	neutral	21.74
FI-075	R3_DW1	neutral	20.53
FI-075	R4_DW1	neutral	20.22
FI-075	R5_DW1	neutral	18.93
FI-079	R2A_DW1	neutral	21.01
FI-079	R2B_DW1	neutral	24.27
FI-079	R2D_DW1	neutral	27.22
FI-079	R2E_DW1	neutral	25.34
FI-080	L2_DW1	neutral	16.59
FI-080	L3_DW1	neutral	20.62
FI-080	L4_DW1	neutral	17.5
FI-080	L5_DW1	neutral	23.58
FI-082	L10_DW1	neutral	15.82
FI-082	L11_DW1	neutral	14.26
FI-082	L12_DW1	neutral	18.47
FI-082	L9_DW1	neutral	22.41
FI-086	R1_DW1	neutral	5.86
FI-086	R2_DW1	neutral	3.72
FI-086	R4_DW1	neutral	5.78
FI-091	L4_DW1	neutral	21.67
FI-091	R3_DW1	gain	23.91
FI-091	R9_DW1	neutral	32.72
FI-093	L6_DW1	neutral	19.29
FI-093	R2_DW1	neutral	13.96
FI-093	R3_DW1	neutral	5.79
FI-097	L7_DW1	neutral	45.26
FI-097	L8_DW1	neutral	24.74
FI-097	L9_DW1	neutral	18.21
FI-097	R1_DW1	neutral	32.83
FI-097	R3_DW1	neutral	24.58
FI-097	R4_DW1	neutral	22.06
FI-097	R5_DW1	neutral	36.58
FI-097	R6_DW1	neutral	19.88
FI-104	M9A_DW1	neutral	1.04
FI-104	R3A_DW1	neutral	4.01
FI-104	R3B_DW1	neutral	2.78
FI-109	R1_DW1	neutral	21.28
FI-109	R2_DW1	neutral	20.91
FI-109	R3_DW1	neutral	20.29
FI-109	R4_DW1	neutral	21.18
FI-109	R6_DW1	gain	15.96
FI-111	L5_DW1	neutral	7.31
FI-111	L6_DW1	neutral	16.82
FI-111	L7_DW1	neutral	26.91
FI-111	L8_DW1	neutral	29.23
FI-111	R1_DW1	neutral	12.69
FI-114	L6_DW1	neutral	14.12
FI-114	L7_DW1	neutral	11.27
FI-114	R2_DW1	neutral	16.54
FI-115	L7_DW1	neutral	4.57
FI-115	L8_DW1	neutral	6.59
FI-115	L9_DW1	neutral	2.67
FI-118	L10_DW1	neutral	16.11
FI-118	L11_DW1	neutral	10.99
FI-118	L12_DW1	neutral	10.83
FI-118	L7_DW1	neutral	31.65
FI-118	L8_DW1	neutral	25.82
FI-118	L9_DW1	neutral	24.22
FI-118	R2A_DW1	neutral	21.55
FI-118	R2B_DW1	neutral	19.09
FI-118	R4_DW1	neutral	37.08
FI-118	R5_DW1	neutral	40.42
FI-118	R6_DW1	neutral	10.63
FI-119	L1_DW1	neutral	8.89
FI-119	L2_DW1	neutral	4.94
FI-119	L3_DW1	neutral	9.48
FI-119	L4_DW1	neutral	12.26
FI-121	L4_DW1	neutral	8.93
FI-121	L5_DW1	neutral	9.61
FI-121	L6_DW1	neutral	1.93
FI-121	R1_DW1	neutral	8.76
FI-121	R2_DW1	neutral	12.45
FI-122	L5_DW1	neutral	50.82
FI-122	L6_DW1	neutral	45.34
FI-122	L7_DW1	neutral	37.97
FI-122	L8_DW1	neutral	34.3
FI-122	R1_DW1	neutral	27.22
FI-122	R2_DW1	neutral	36.4
FI-122	R3_DW1	neutral	42.74
FI-122	R4_DW1	neutral	35.59
FI-124	L6_DW1	neutral	9.52
FI-124	L7_DW1	neutral	16.11
FI-124	R1_DW1	neutral	21.16
FI-124	R2_DW1	neutral	18.34
FI-124	R3_DW1	neutral	28.99
FI-124	R4_DW1	neutral	21.77
FI-125	L2A_DW1	neutral	16.39
FI-125	L2B_DW1	neutral	17.8
FI-125	L3_DW1	neutral	13.57
FI-125	R4_DW1	neutral	18.31
FI-125	R5A_DW1	neutral	16.34
FI-125	R5B_DW1	loss	11.86
FI-125	R6_DW1	neutral	10.85
FI-128	L4_DW1	neutral	6.33
FI-128	L5_DW1	neutral	5.48
FI-128	R2_DW1	neutral	4.17
FI-129	R10_DW1	neutral	13.59
FI-129	R12_DW1	neutral	16.02
FI-129	R8_DW1	neutral	26.62
FI-129	R9_DW1	neutral	24.44
FI-130	R1_DW1	neutral	19.21
FI-130	R2_DW1	neutral	10.44
FI-130	R4_DW1	neutral	18.07
FI-131	L2A_DW1	neutral	12.53
FI-131	L2B_DW1	neutral	18.97
FI-131	L2C_DW1	neutral	10.02
FI-131	R1A_DW1	neutral	12.44
FI-131	R1D_DW1	neutral	11.6
FI-132	L5_DW1	neutral	0.34
FI-132	L7_DW1	neutral	0.43
FI-132	R1A_DW1	neutral	0.46
FI-132	R2_DW1	neutral	0.79
FI-134	L10_DW1	neutral	10.4
FI-134	L11_DW1	neutral	20.64
FI-134	L12_DW1	neutral	12.78
FI-134	L9_DW1	neutral	14.69
FI-137	R1A_DW1	neutral	7.91
FI-137	R1B_DW1	neutral	12.28
FI-137	R1C_DW1	neutral	10.12
FI-137	R1D_DW1	neutral	5.07
FI-140	L18_DW1	neutral	16.11
FI-140	R3_DW1	neutral	1.93
FI-140	R6_DW1	neutral	14.06
FI-140	R9_DW1	neutral	20.04
FI-141	R1_DW1	neutral	0.61
FI-141	R3_DW1	neutral	0.69
FI-141	R4_DW1	neutral	0.75
FI-143	L10_DW1	neutral	31.44
FI-143	L12_DW1	neutral	23.62
FI-143	L7_DW1	neutral	3.89
FI-143	L9_DW1	neutral	9.05
FI-143	R2_DW1	neutral	27.1
FI-143	R3_DW1	neutral	21.66
FI-143	R4_DW1	neutral	21.41
FI-143	R6_DW1	neutral	12.59
FI-144	R1_DW1	neutral	16.6
FI-144	R4_DW1	neutral	16.3
FI-144	R5_DW1	neutral	20.62
FI-146	R4_DW1	neutral	2.36
FI-147	L1_DW1	gain	7.79
FI-147	L4_DW1	neutral	4.23
FI-147	R5_DW1	neutral	6.87
FI-147	R6_DW1	neutral	2.9
FI-147	R7_DW1	neutral	3.22
FI-150	L10_DW1	neutral	4.74
FI-150	L8_DW1	neutral	8.6
FI-150	L9_DW1	neutral	6.57
FI-150	R1_DW1	neutral	16.7
FI-150	R2_DW1	neutral	8.22
FI-150	R4_DW1	neutral	14.37
FI-150	R5_DW1	neutral	9.98
FI-150	R6_DW1	neutral	11.02
FI-151	L6_DW1	neutral	23.78
FI-151	R10_DW1	neutral	19.66
FI-151	R11_DW1	neutral	22.95
FI-151	R12_DW1	neutral	24.15
FI-151	R7_DW1	neutral	20.3
FI-151	R8_DW1	neutral	33.86
FI-151	R9_DW1	neutral	33.65
FI-153	R1_DW1	neutral	0.56
FI-153	R2_DW1	neutral	0.25
FI-153	R3_DW1	neutral	0.56
FI-154	R1_DW1	neutral	20.35
FI-154	R2_DW1	gain	32.07
FI-154	R3_DW1	neutral	28.09
FI-155	L6_DW1	neutral	14.07
FI-155	R1_DW1	neutral	13.79
FI-155	R2_DW1	gain	8.31
FI-155	R3_DW1	gain	17.39
FI-155	R4_DW1	neutral	20.94
FI-155	R5_DW1	neutral	24.6
FI-156	L6_DW1	neutral	6.24
FI-156	L7_DW1	neutral	8.45
FI-156	L8_DW1	neutral	4.04
FI-156	R1_DW1	neutral	10.05
FI-156	R3_DW1	neutral	4.5
FI-156	R4_DW1	neutral	3.89
FI-156	R5_DW1	neutral	7.51
FI-158	L10_DW1	neutral	0.22
FI-158	L11_DW1	neutral	0.17
FI-158	L7_DW1	neutral	0.15
FI-158	L8_DW1	neutral	0.22
FI-158	L9_DW1	neutral	0.28
FI-158	R1_DW1	neutral	0.32
FI-158	R2_DW1	neutral	0.29
FI-158	R3_DW1	neutral	0.21
FI-158	R4_DW1	neutral	0.31
FI-158	R5_DW1	neutral	0.43
FI-158	R6_DW1	neutral	0.27
FI-159	R1_DW1	loss	3.89
FI-160	L3A_DW1	neutral	18.58
FI-160	L3B_DW1	neutral	9.27
FI-160	R6A_DW1	neutral	10.39
FI-160	R6B_DW1	neutral	6.61
FI-165	L3B_DW1	gain	3.59
FI-165	R6A_DW1	neutral	8.06
FI-165	R6B_DW1	neutral	6.1
FI-170	L1_DW1	neutral	3.72
FI-170	L2_DW1	neutral	4.36
FI-170	M3_DW1	neutral	3.03
FI-170	R5_DW1	neutral	6.97
FI-170	R6_DW1	neutral	9.05
FI-174	L4_DW1	neutral	3.63
FI-174	L5_DW1	neutral	6.66
FI-174	L6_DW1	neutral	5.74
FI-174	R1_DW1	neutral	2.12
FI-174	R2_DW1	neutral	3.9
FI-174	R3_DW1	neutral	6.22
FI-177	L5_DW1	neutral	7.22
FI-178	L10_DW1	neutral	6.86
FI-178	L11_DW1	neutral	10.79
FI-178	L6_DW1	neutral	19.73
FI-178	L7_DW1	neutral	13.71
FI-178	L8_DW1	neutral	13.51
FI-178	L9_DW1	neutral	11.49
FI-178	R3_DW1	neutral	19.15
FI-178	R4_DW1	neutral	34.53
FI-180	L6_DW1	neutral	32
FI-180	L7_DW1	neutral	13.09
FI-180	L8_DW1	neutral	18.6
FI-182	L8_DW1	neutral	10.98
FI-182	R2_DW1	neutral	16.77
FI-182	R4_DW1	neutral	13.83
FI-187	L1_DW1	neutral	15.29
FI-187	L2_DW1	neutral	7.47
FI-187	L3_DW1	neutral	8.1
FI-187	L4_DW1	neutral	11.14
FI-191	L7_DW1	neutral	18.91
FI-191	L8_DW1	neutral	12.22
FI-191	L9_DW1	neutral	17.74
FI-191	R1_DW1	neutral	14.66
FI-191	R4_DW1	neutral	15.68
FI-191	R5_DW1	neutral	21.87
FI-191	R6_DW1	neutral	21.33
FI-194	L1_DW1	neutral	6.13
FI-194	L2_DW1	neutral	6.82
FI-194	L5_DW1	neutral	16.21
FI-202	L10_DW1	neutral	8.77
FI-202	L11_DW1	neutral	7.51
FI-202	L12_DW1	neutral	16.14
FI-202	L7_DW1	neutral	12.32
FI-202	L8_DW1	neutral	6.67
FI-203	L2_DW1	neutral	35.75
FI-203	L3_DW1	neutral	31.88
FI-203	L6_DW1	neutral	30.28
FI-203	R12A_DW1	neutral	22.46
FI-203	R12B_DW1	neutral	29.42
FI-205	R1_DW1	neutral	5.5
FI-205	R2_DW1	neutral	10.3
FI-205	R4_DW1	neutral	9.77
FI-207	L4_DW1	neutral	17.61
FI-207	L6_DW1	neutral	8.37
FI-207	R10_DW1	neutral	8.59
FI-208	L10_DW1	neutral	19.9
FI-208	L7_DW1	neutral	24.69
FI-208	L8_DW1	neutral	20.07
FI-208	L9_DW1	neutral	28.8
FI-208	R2_DW1	neutral	40.08
FI-208	R3_DW1	neutral	22.92
FI-208	R4_DW1	neutral	24.52
FI-208	R5_DW1	neutral	30.05
FI-208	R6_DW1	neutral	28.57
FI-210	R1_DW1	neutral	11.67
FI-210	R2_DW1	neutral	23.91
FI-210	R3_DW1	neutral	16.12
FI-210	R4_DW1	neutral	22.18
FI-210	R5_DW1	neutral	16.67
FI-212	L5_DW1	neutral	7.45
FI-212	L6_DW1	neutral	17.35
FI-212	L7_DW1	neutral	17.7
FI-212	L8_DW1	neutral	14.95
FI-212	R1_DW1	neutral	10.22
FI-212	R4_DW1	neutral	9.35
FI-213	L5_DW1	neutral	4.21
FI-213	L6_DW1	neutral	14.75
FI-213	R1_DW1	neutral	8.21
FI-213	R3_DW1	neutral	10.21
FI-215	L4_DW1	neutral	9.42
FI-215	L5_DW1	neutral	11.43
FI-215	L6_DW1	neutral	9.32
FI-215	R1_DW1	neutral	5.62
FI-218	L1_DW1	neutral	2.61
FI-218	L2_DW1	neutral	2.38
FI-218	L3_DW1	neutral	1.48
FI-218	L4_DW1	neutral	2.83
FI-218	R5_DW1	neutral	3.75
FI-218	R6_DW1	neutral	2.69
FI-219	L1_DW1	neutral	16.84
FI-219	L2_DW1	neutral	11.59
FI-219	L3_DW1	neutral	9.04
FI-219	M6_DW1	neutral	11.09
FI-219	M7_DW1	neutral	8.54
FI-219	R4_DW1	neutral	16.62
FI-219	R5_DW1	neutral	26.29
FI-221	L11_DW1	neutral	33.21
FI-221	L12_DW1	neutral	15.82
FI-221	L7_DW1	neutral	29.01
FI-221	L8_DW1	neutral	9.62
FI-221	L9_DW1	neutral	19.33
FI-221	R2_DW1	loss	8.54
FI-221	R3_DW1	neutral	15.88
FI-221	R4_DW1	loss	12.32
FI-221	R6_DW1	loss	5.74
FI-222	L6_DW1	gain	14.29
FI-222	L7_DW1	gain	17.15
FI-222	L8_DW1	gain	20.48
FI-222	R1_DW1	gain	14.38
FI-222	R2_DW1	gain	14.83
FI-222	R3_DW1	neutral	24.9
FI-222	R4_DW1	gain	16.69
FI-222	R5_DW1	gain	13.88
FI-225	L10_DW1	neutral	14.25
FI-225	L6_DW1	neutral	14.43
FI-225	L8_DW1	neutral	20.84
FI-225	R1_DW1	neutral	13.56
FI-225	R2_DW1	neutral	19.94
FI-225	R3_DW1	neutral	6.27
FI-225	R4_DW1	neutral	20.29
FI-225	R9_DW1	neutral	25.29
FI-226	L10_DW1	neutral	18.28
FI-226	L6_DW1	neutral	20.64
FI-226	L7_DW1	neutral	21.72
FI-226	L8_DW1	gain	21.67
FI-226	L9_DW1	neutral	15.13
FI-226	R1_DW1	neutral	12.38
FI-226	R2_DW1	neutral	18.09
FI-226	R3_DW1	neutral	21.01
FI-226	R4_DW1	neutral	19.56
FI-226	R5_DW1	neutral	9.98
FI-227	L7_DW1	neutral	4.15
FI-227	L8_DW1	neutral	4
FI-227	L9_DW1	neutral	2.81
FI-227	R3_DW1	neutral	6.6
FI-227	R4_DW1	neutral	5.18
FI-227	R5_DW1	neutral	4.3
FI-228	L1_DW1	neutral	33.38
FI-228	L2_DW1	neutral	36.06
FI-228	L3_DW1	neutral	35.49
FI-228	L4_DW1	neutral	31.24
FI-228	R7_DW1	neutral	29.56
FI-230	L10_DW1	neutral	22.37
FI-230	L5_DW1	neutral	16.27
FI-230	L9_DW1	neutral	20.09
FI-230	R4_DW1	neutral	9.6
FI-231	L2_DW1	neutral	20.5
FI-231	L3_DW1	neutral	12.4
FI-231	L7_DW1	neutral	22.5
FI-231	L8_DW1	neutral	17.53
FI-231	L9_DW1	neutral	12.82
FI-231	R10_DW1	neutral	14.44
FI-231	R5_DW1	neutral	12.2
FI-233	L6A_DW1	neutral	0.81
FI-233	L6B_DW1	neutral	0.58
FI-233	L6C_DW1	neutral	0.41
FI-233	L6D_DW1	neutral	0.23
FI-233	R3A_DW1	neutral	1.04
FI-233	R3B_DW1	neutral	2.04
FI-234	L2A_DW1	neutral	27.44
FI-234	L2B_DW1	neutral	17.91
FI-234	R1_DW1	neutral	14.47
FI-242	L5_DW1	neutral	1.31
FI-242	L6_DW1	neutral	2.38
FI-242	L7_DW1	neutral	1.45
FI-242	R4_DW1	neutral	2.12
FI-243	R1_DW1	neutral	10.89
FI-243	R2_DW1	neutral	4.05
FI-243	R4_DW1	neutral	18.41
FI-244	R1_DW1	neutral	12.88
FI-246	L5_DW1	neutral	27.51
FI-246	L6_DW1	neutral	14.77
FI-246	L8_DW1	neutral	6.56
FI-246	R1_DW1	neutral	7.11
FI-246	R3_DW1	neutral	12.56
FI-248	R1_DW1	neutral	22.17
FI-248	R2_DW1	neutral	23.26
FI-248	R3_DW1	neutral	23.16
FI-248	R4_DW1	neutral	23.93
FI-248	R5_DW1	neutral	24.2
FI-248	R6_DW1	neutral	27.9
FI-249	L3_DW1	neutral	4.67
FI-249	L4_DW1	neutral	5.29
FI-249	L5_DW1	neutral	4.49
